# Supplementary material for: Transcriptomic Analyses and Potential Therapeutic Targets of Pancreatic Cancer With Concomitant Diabetes
Source: Front Oncol. 2020 Nov 4;10:563527. doi: 10.3389/fonc.2020.563527 (PMC7672183; doi:10.3389/fonc.2020.563527)
Supplement: Supplementary file 1 [file Table_1.xlsx]

## Sheet: biomarker (39)
#ID	gene_name	FDR	log2FC	regulated	COG_class	COG_class_annotation	GO_annotation	KEGG_annotation	KEGG_pathway_annotation	KOG_class	KOG_class_annotation	Swiss_Prot_annotation	eggNOG_class	eggNOG_class_annotation	NR_annotation	GO_second_level_annotation
ENSMUSG00000090164	BC035044	0.0375832	-2.33127	down	--	--	--	--	--	--	--	--	--	--	uncharacterized protein LOC232406 isoform 1 [Mus musculus]	--
ENSMUSG00000021950	Anxa8	0.00977156	1.35489	up	--	--	Biological Process: kidney development (GO:0001822);; Molecular Function: calcium ion binding (GO:0005509);; Molecular Function: calcium-dependent phospholipid binding (GO:0005544);; Biological Process: blood coagulation (GO:0007596);; Cellular Component: apical plasma membrane (GO:0016324);;	K17096|0|rno:306283|Anxa8; annexin A8; K17096 annexin A8 (A)	--	[U]	Intracellular trafficking, secretion, and vesicular transport	Annexin A8 GN=Anxa8 OS=Mus musculus (Mouse) PE=2 SV=2	U	Intracellular trafficking, secretion, and vesicular transport	annexin A8 [Mus musculus]	biological process: multicellular organismal process (GO:0032501);; biological process: developmental process (GO:0032502);; biological process: single-organism process (GO:0044699);; molecular function: binding (GO:0005488);; biological process: biological regulation (GO:0065007);; cellular component: cell (GO:0005623);; cellular component: membrane (GO:0016020);; cellular component: membrane pa…
ENSMUSG00000064358	mt-Co3	3.8257e-11	-3.81783	down	[C]	Energy production and conversion	Molecular Function: cytochrome-c oxidase activity (GO:0004129);; Cellular Component: mitochondrion (GO:0005739);; Cellular Component: integral component of membrane (GO:0016021);; Biological Process: aerobic electron transport chain (GO:0019646);;	K02262|3.4108e-146|mmu:17710|COX3; cytochrome c oxidase subunit III (EC:1.9.3.1); K02262 cytochrome c oxidase subunit 3 (A)	Oxidative phosphorylation (ko00190);; Cardiac muscle contraction (ko04260);; Non-alcoholic fatty liver disease (NAFLD) (ko04932);; Alzheimer's disease (ko05010);; Parkinson's disease (ko05012);; Huntington's disease (ko05016)	[C]	Energy production and conversion	Cytochrome c oxidase subunit 3 GN=mt-Co3 OS=Mus musculus (Mouse) PE=3 SV=2	C	Energy production and conversion	cytochrome c oxidase subunit III [Mus musculus]	biological process: metabolic process (GO:0008152);; biological process: cellular process (GO:0009987);; biological process: single-organism process (GO:0044699);; biological process: localization (GO:0051179);; molecular function: catalytic activity (GO:0003824);; molecular function: transporter activity (GO:0005215);; molecular function: electron carrier activity (GO:0009055);; cellular compone…
ENSMUSG00000048782	Insc	0.00136302	-1.09846	down	--	--	Biological Process: establishment of mitotic spindle orientation (GO:0000132);; Cellular Component: cytoplasm (GO:0005737);; Biological Process: nervous system development (GO:0007399);; Cellular Component: apical part of cell (GO:0045177);; Biological Process: lung epithelial cell differentiation (GO:0060487);;	--	--	--	--	Protein inscuteable homolog GN=Insc OS=Mus musculus (Mouse) PE=1 SV=2	R	General function prediction only	protein inscuteable homolog [Mus musculus]	biological process: cellular process (GO:0009987);; biological process: single-organism process (GO:0044699);; biological process: localization (GO:0051179);; biological process: cellular component organization or biogenesis (GO:0071840);; cellular component: cell (GO:0005623);; cellular component: cell part (GO:0044464);; biological process: multicellular organismal process (GO:0032501);; biolog…
ENSMUSG00000061577	Gpr114	1.58411e-06	-1.93051	down	--	--	Molecular Function: G-protein coupled receptor activity (GO:0004930);; Molecular Function: binding (GO:0005488);; Cellular Component: plasma membrane (GO:0005886);; Biological Process: neuropeptide signaling pathway (GO:0007218);; Biological Process: Rho protein signal transduction (GO:0007266);; Cellular Component: integral component of membrane (GO:0016021);; Biological Process: cerebral cortex…	K08459|0|mmu:382045|Gpr114, Gm1109, PGR27; G protein-coupled receptor 114; K08459 G protein-coupled receptor 114 (A)	--	[T]	Signal transduction mechanisms	Probable G-protein coupled receptor 114 (Precursor) GN=Gpr114 OS=Mus musculus (Mouse) PE=2 SV=2	T	Signal transduction mechanisms	probable G-protein coupled receptor 114 isoform 1 precursor [Mus musculus]	biological process: cellular process (GO:0009987);; biological process: signaling (GO:0023052);; biological process: single-organism process (GO:0044699);; biological process: response to stimulus (GO:0050896);; biological process: biological regulation (GO:0065007);; molecular function: receptor activity (GO:0004872);; molecular function: molecular transducer activity (GO:0060089);; molecular fu…
ENSMUSG00000041378	Cldn5	8.67776e-06	2.32181	up	--	--	Molecular Function: structural molecule activity (GO:0005198);; Cellular Component: plasma membrane (GO:0005886);; Cellular Component: tight junction (GO:0005923);; Cellular Component: integral component of membrane (GO:0016021);; Biological Process: calcium-independent cell-cell adhesion via plasma membrane cell-adhesion molecules (GO:0016338);; Cellular Component: paranode region of axon (GO:00…	K06087|9.73549e-112|mmu:12741|Cldn5, AI854493, MBEC1, Tmvcf; claudin 5; K06087 claudin (A)	Cell adhesion molecules (CAMs) (ko04514);; Tight junction (ko04530);; Leukocyte transendothelial migration (ko04670);; Hepatitis C (ko05160)	--	--	Claudin-5 GN=Cldn5 OS=Mus musculus (Mouse) PE=1 SV=2	T	Signal transduction mechanisms	claudin-5 [Mus musculus]	molecular function: structural molecule activity (GO:0005198);; cellular component: cell (GO:0005623);; cellular component: membrane (GO:0016020);; cellular component: cell part (GO:0044464);; cellular component: cell junction (GO:0030054);; cellular component: membrane part (GO:0044425);; biological process: biological adhesion (GO:0022610);; biological process: cellular process (GO:0009987);; b…
ENSMUSG00000071158	Gm156	0.0091926	-2.39426	down	--	--	Molecular Function: antigen binding (GO:0003823);; Cellular Component: membrane (GO:0016020);;	--	--	[TV]	Signal transduction mechanisms;; Defense mechanisms	C-type lectin domain family 9 member A GN=Clec9a OS=Rattus norvegicus (Rat) PE=2 SV=1	TV	Signal transduction mechanisms;; Defense mechanisms	killer cell lectin-like receptor subfamily H, member 1 [Mus musculus]	molecular function: binding (GO:0005488);; cellular component: membrane (GO:0016020)
ENSMUSG00000042351	Grap2	0.0248942	-1.63685	down	--	--	Molecular Function: phosphotyrosine binding (GO:0001784);; Molecular Function: SH3/SH2 adaptor activity (GO:0005070);; Molecular Function: epidermal growth factor receptor binding (GO:0005154);; Molecular Function: neurotrophin TRKA receptor binding (GO:0005168);; Cellular Component: nucleolus (GO:0005730);; Cellular Component: endosome (GO:0005768);; Biological Process: Ras protein signal transd…	K07366|0|mmu:17444|Grap2, GRAP-2, GRB2L, GRBLG, GRID, Gads, GrbX, Grf40, GrpL, Mona, P38; GRB2-related adaptor protein 2; K07366 GRB2-related adaptor protein 2 (A)	T cell receptor signaling pathway (ko04660)	[T]	Signal transduction mechanisms	GRB2-related adaptor protein 2 GN=Grap2 OS=Mus musculus (Mouse) PE=1 SV=1	T	Signal transduction mechanisms	GRB2-related adaptor protein 2 [Mus musculus]	molecular function: binding (GO:0005488);; biological process: biological regulation (GO:0065007);; cellular component: cell (GO:0005623);; cellular component: organelle (GO:0043226);; cellular component: organelle part (GO:0044422);; cellular component: cell part (GO:0044464);; biological process: cellular process (GO:0009987);; biological process: signaling (GO:0023052);; biological process: si…
Mus_musculus_newGene_13094	--	0.00148448	-2.3346	down	--	--	--	--	--	--	--	--	--	--	--	--
ENSMUSG00000048216	Gpr85	0.00259839	-1.06145	down	--	--	Molecular Function: gonadotropin-releasing hormone receptor activity (GO:0004968);; Molecular Function: receptor signaling protein activity (GO:0005057);; Cellular Component: integral component of plasma membrane (GO:0005887);; Biological Process: G-protein coupled receptor signaling pathway (GO:0007186);; Biological Process: negative regulation of neuron migration (GO:2001223);;	K04302|0|umr:103659007|GPR85; G protein-coupled receptor 85; K04302 G protein-coupled receptor 85 (A)	--	[R]	General function prediction only	Probable G-protein coupled receptor 85 GN=Gpr85 OS=Rattus norvegicus (Rat) PE=2 SV=1	U	Intracellular trafficking, secretion, and vesicular transport	probable G-protein coupled receptor 85 [Rattus norvegicus]	biological process: cellular process (GO:0009987);; biological process: signaling (GO:0023052);; biological process: single-organism process (GO:0044699);; biological process: response to stimulus (GO:0050896);; biological process: biological regulation (GO:0065007);; molecular function: receptor activity (GO:0004872);; molecular function: molecular transducer activity (GO:0060089);; cellular com…
ENSMUSG00000028581	Laptm5	0.00177624	-1.0841	down	--	--	Cellular Component: lysosomal membrane (GO:0005765);; Cellular Component: integral component of plasma membrane (GO:0005887);; Biological Process: transport (GO:0006810);;	K12387|9.40447e-164|mmu:16792|Laptm5, E3; lysosomal-associated protein transmembrane 5; K12387 lysosomal-associated transmembrane protein (A)	Lysosome (ko04142)	--	--	Lysosomal-associated transmembrane protein 5 GN=Laptm5 OS=Mus musculus (Mouse) PE=1 SV=1	S	Function unknown	mKIAA0085 protein [Mus musculus]	cellular component: cell (GO:0005623);; cellular component: membrane (GO:0016020);; cellular component: organelle (GO:0043226);; cellular component: organelle part (GO:0044422);; cellular component: cell part (GO:0044464);; cellular component: membrane part (GO:0044425);; biological process: localization (GO:0051179)
Mus_musculus_newGene_46329	--	7.1855e-26	-5.80245	down	--	--	Molecular Function: ATP binding (GO:0005524);; Cellular Component: nucleus (GO:0005634);; Molecular Function: enzyme binding (GO:0019899);; Molecular Function: protein domain specific binding (GO:0019904);; Biological Process: protein catabolic process (GO:0030163);; Biological Process: response to muramyl dipeptide (GO:0032495);; Biological Process: interleukin-1 alpha production (GO:0032610);; …	K12798|0|mmu:195046|Nlrp1a, CARD7, DEFCAP, Gm14, Gm15, NAC, Nalp1, Nalp1a, Nlrp1, PP1044; NLR family, pyrin domain containing 1A; K12798 NACHT, LRR and PYD domains-containing protein 1 (A)	NOD-like receptor signaling pathway (ko04621)	--	--	NACHT, LRR and PYD domains-containing protein 3 GN=Nlrp3 OS=Mus musculus (Mouse) PE=1 SV=1	R	General function prediction only	NACHT-, LRR-, and PYD-containing protein 1 paralog c [Mus musculus]	molecular function: binding (GO:0005488);; cellular component: cell (GO:0005623);; cellular component: organelle (GO:0043226);; cellular component: cell part (GO:0044464);; biological process: metabolic process (GO:0008152);; biological process: response to stimulus (GO:0050896);; biological process: multicellular organismal process (GO:0032501);; biological process: single-organism process (GO:0…
ENSMUSG00000069622	Gm10273	1.3536e-06	3.06825	up	[O]	Posttranslational modification, protein turnover, chaperones	Cellular Component: mitochondrial inner membrane presequence translocase complex (GO:0005744);; Cellular Component: mitochondrial intermembrane space (GO:0005758);; Biological Process: intracellular protein transport (GO:0006886);; Molecular Function: P-P-bond-hydrolysis-driven protein transmembrane transporter activity (GO:0015450);; Molecular Function: enzyme binding (GO:0019899);; Cellular Com…	K17794|1.88856e-110|mmu:53600|Timm23, Tim23; translocase of inner mitochondrial membrane 23; K17794 mitochondrial import inner membrane translocase subunit TIM23 (A)	--	[U]	Intracellular trafficking, secretion, and vesicular transport	Mitochondrial import inner membrane translocase subunit Tim23 GN=Timm23 OS=Mus musculus (Mouse) PE=2 SV=1	U	Intracellular trafficking, secretion, and vesicular transport	mitochondrial import inner membrane translocase subunit Tim23 [Mus musculus]	cellular component: cell (GO:0005623);; cellular component: membrane (GO:0016020);; cellular component: macromolecular complex (GO:0032991);; cellular component: organelle (GO:0043226);; cellular component: organelle part (GO:0044422);; cellular component: membrane part (GO:0044425);; cellular component: cell part (GO:0044464);; cellular component: membrane-enclosed lumen (GO:0031974);; biologica…
ENSMUSG00000069830	Nlrp1a	1.85853e-12	-4.65588	down	--	--	Molecular Function: ATP binding (GO:0005524);; Cellular Component: nucleus (GO:0005634);; Biological Process: activation of cysteine-type endopeptidase activity involved in apoptotic process (GO:0006919);; Molecular Function: enzyme binding (GO:0019899);; Molecular Function: protein domain specific binding (GO:0019904);; Biological Process: protein catabolic process (GO:0030163);; Biological Proc…	K12798|0|rno:360557|Nlrp1a, Nalp1, Nlrp1; NLR family, pyrin domain containing 1A; K12798 NACHT, LRR and PYD domains-containing protein 1 (A)	NOD-like receptor signaling pathway (ko04621)	--	--	NACHT, LRR and PYD domains-containing protein 3 GN=Nlrp3 OS=Mus musculus (Mouse) PE=1 SV=1	R	General function prediction only	NALP1 [Mus musculus]	molecular function: binding (GO:0005488);; cellular component: cell (GO:0005623);; cellular component: organelle (GO:0043226);; cellular component: cell part (GO:0044464);; biological process: metabolic process (GO:0008152);; biological process: cellular process (GO:0009987);; biological process: single-organism process (GO:0044699);; biological process: biological regulation (GO:0065007);; biolo…
ENSMUSG00000021200	Asb2	1.65585e-05	-2.55644	down	[R]	General function prediction only	Biological Process: protein polyubiquitination (GO:0000209);; Molecular Function: ubiquitin-protein transferase activity (GO:0004842);; Cellular Component: Cul5-RING ubiquitin ligase complex (GO:0031466);; Biological Process: intracellular signal transduction (GO:0035556);; Biological Process: skeletal muscle cell differentiation (GO:0035914);; Biological Process: protein ubiquitination involved …	K10324|0|mmu:65256|Asb2, 1110008E15Rik; ankyrin repeat and SOCS box-containing 2; K10324 ankyrin repeat and SOCS box protein 2 (A)	--	[R]	General function prediction only	Ankyrin repeat and SOCS box protein 2 OS=Mus musculus (Mouse) PE=2 SV=1	R	General function prediction only	ankyrin repeat and SOCS box protein 2 [Mus musculus]	biological process: metabolic process (GO:0008152);; biological process: cellular process (GO:0009987);; molecular function: catalytic activity (GO:0003824);; cellular component: cell (GO:0005623);; cellular component: macromolecular complex (GO:0032991);; cellular component: cell part (GO:0044464);; biological process: signaling (GO:0023052);; biological process: single-organism process (GO:0044…
ENSMUSG00000004296	Il12b	0.00314387	-2.69633	down	--	--	Biological Process: positive regulation of T cell mediated cytotoxicity (GO:0001916);; Biological Process: positive regulation of defense response to virus by host (GO:0002230);; Biological Process: natural killer cell activation involved in immune response (GO:0002323);; Biological Process: positive regulation of T-helper 1 type immune response (GO:0002827);; Biological Process: positive regulat…	K05425|0|mmu:16160|Il12b, Il-12b, Il-12p40, Il12p40, p40; interleukin 12b; K05425 interleukin 12B (A)	Cytokine-cytokine receptor interaction (ko04060);; Toll-like receptor signaling pathway (ko04620);; RIG-I-like receptor signaling pathway (ko04622);; Jak-STAT signaling pathway (ko04630);; Type I diabetes mellitus (ko04940);; Pertussis (ko05133);; Legionellosis (ko05134);; Leishmaniasis (ko05140);; Chagas disease (American trypanosomiasis) (ko05142);; African trypanosomiasis (ko05143);; Toxoplasm…	--	--	Interleukin-12 subunit beta (Precursor) GN=Il12b OS=Mus musculus (Mouse) PE=1 SV=1	T	Signal transduction mechanisms	interleukin-12 subunit beta precursor [Mus musculus]	biological process: biological regulation (GO:0065007);; biological process: immune system process (GO:0002376);; biological process: cellular process (GO:0009987);; biological process: single-organism process (GO:0044699);; biological process: response to stimulus (GO:0050896);; biological process: signaling (GO:0023052);; molecular function: receptor activity (GO:0004872);; molecular function: …
ENSMUSG00000040629	Mael	8.72858e-15	#NAME?	down	--	--	Biological Process: negative regulation of transcription from RNA polymerase II promoter (GO:0000122);; Cellular Component: chromatin (GO:0000785);; Biological Process: cell morphogenesis (GO:0000902);; Cellular Component: XY body (GO:0001741);; Molecular Function: DNA binding (GO:0003677);; Molecular Function: protein binding (GO:0005515);; Cellular Component: nucleolus (GO:0005730);; Biological…	K18411|0|mmu:98558|Mael, 4933405K18Rik, AU019877; maelstrom homolog (Drosophila); K18411 protein maelstrom (A)	--	--	--	Protein maelstrom homolog GN=Mael OS=Mus musculus (Mouse) PE=1 SV=1	K	Transcription	protein maelstrom homolog [Mus musculus]	biological process: biological regulation (GO:0065007);; cellular component: cell (GO:0005623);; cellular component: macromolecular complex (GO:0032991);; cellular component: organelle (GO:0043226);; cellular component: organelle part (GO:0044422);; cellular component: cell part (GO:0044464);; biological process: cellular process (GO:0009987);; biological process: developmental process (GO:003250…
ENSMUSG00000027656	Wisp2	8.88055e-05	2.30326	up	--	--	Biological Process: regulation of cell growth (GO:0001558);; Molecular Function: insulin-like growth factor binding (GO:0005520);; Cellular Component: extracellular space (GO:0005615);; Cellular Component: cytoplasm (GO:0005737);; Cellular Component: plasma membrane (GO:0005886);; Biological Process: cell adhesion (GO:0007155);; Molecular Function: growth factor activity (GO:0008083);; Biological…	--	--	--	--	WNT1-inducible-signaling pathway protein 2 (Precursor) GN=Wisp2 OS=Mus musculus (Mouse) PE=2 SV=1	W	Extracellular structures	WNT1-inducible-signaling pathway protein 2 precursor [Mus musculus]	biological process: biological regulation (GO:0065007);; molecular function: binding (GO:0005488);; cellular component: extracellular region (GO:0005576);; cellular component: extracellular region part (GO:0044421);; cellular component: cell (GO:0005623);; cellular component: cell part (GO:0044464);; cellular component: membrane (GO:0016020);; biological process: biological adhesion (GO:0022610)
ENSMUSG00000046519	Golph3l	4.42139e-09	1.7542	up	--	--	Cellular Component: mitochondrial intermembrane space (GO:0005758);; Cellular Component: endosome (GO:0005768);; Cellular Component: trans-Golgi network (GO:0005802);; Cellular Component: cytosol (GO:0005829);; Cellular Component: plasma membrane (GO:0005886);; Biological Process: cell proliferation (GO:0008283);; Molecular Function: lipid binding (GO:0008289);; Biological Process: regulation of …	K15620|2.11243e-168|rno:310669|Golph3l; golgi phosphoprotein 3-like; K15620 golgi phosphoprotein 3 (A)	Transcriptional misregulation in cancer (ko05202)	[U]	Intracellular trafficking, secretion, and vesicular transport	Golgi phosphoprotein 3-like GN=Golph3l OS=Mus musculus (Mouse) PE=1 SV=1	U	Intracellular trafficking, secretion, and vesicular transport	Golgi phosphoprotein 3-like isoform 1 [Mus musculus]	cellular component: cell (GO:0005623);; cellular component: membrane-enclosed lumen (GO:0031974);; cellular component: organelle (GO:0043226);; cellular component: organelle part (GO:0044422);; cellular component: cell part (GO:0044464);; cellular component: membrane (GO:0016020);; biological process: single-organism process (GO:0044699);; molecular function: binding (GO:0005488);; biological pro…
ENSMUSG00000015852	Fcrls	4.03525e-05	3.18202	up	--	--	Molecular Function: scavenger receptor activity (GO:0005044);; Molecular Function: SH3/SH2 adaptor activity (GO:0005070);; Cellular Component: membrane (GO:0016020);;	--	--	--	--	Fc receptor-like protein 5 (Precursor) GN=Fcrl5 OS=Mus musculus (Mouse) PE=2 SV=3	T	Signal transduction mechanisms	Fc receptor-like S, scavenger receptor precursor [Mus musculus]	biological process: localization (GO:0051179);; molecular function: receptor activity (GO:0004872);; biological process: biological regulation (GO:0065007);; molecular function: binding (GO:0005488);; cellular component: membrane (GO:0016020)
ENSMUSG00000028141	Oaz3	9.3556e-19	#NAME?	down	--	--	Cellular Component: nucleus (GO:0005634);; Cellular Component: cytoplasm (GO:0005737);; Biological Process: polyamine metabolic process (GO:0006595);; Molecular Function: ornithine decarboxylase inhibitor activity (GO:0008073);; Cellular Component: sperm flagellum (GO:0036126);; Biological Process: negative regulation of catalytic activity (GO:0043086);; Biological Process: regulation of phosphop…	K16614|1.17282e-157|mmu:53814|Oaz3, AZ3, Az-3, Oaz-t; ornithine decarboxylase antizyme 3; K16614 ornithine decarboxylase antizyme 3 (A)	--	[E]	Amino acid transport and metabolism	Ornithine decarboxylase antizyme 3 GN=Oaz3 OS=Mus musculus (Mouse) PE=1 SV=2	E	Amino acid transport and metabolism	ornithine decarboxylase antizyme 3 [Mus musculus]	cellular component: cell (GO:0005623);; cellular component: organelle (GO:0043226);; cellular component: cell part (GO:0044464);; biological process: metabolic process (GO:0008152);; biological process: cellular process (GO:0009987);; biological process: biological regulation (GO:0065007);; molecular function: enzyme regulator activity (GO:0030234);; molecular function: binding (GO:0005488)
ENSMUSG00000071516	Hist1h2ai	4.03525e-05	3.65306	up	[B]	Chromatin structure and dynamics	Cellular Component: nucleosome (GO:0000786);; Molecular Function: DNA binding (GO:0003677);; Cellular Component: nucleus (GO:0005634);; Biological Process: nucleosome assembly (GO:0006334);; Molecular Function: enzyme binding (GO:0019899);; Molecular Function: protein heterodimerization activity (GO:0046982);;	K11251|1.21451e-70|oas:101104790|histone H2A type 1-like; K11251 histone H2A (A)	Alcoholism (ko05034);; Systemic lupus erythematosus (ko05322)	[B]	Chromatin structure and dynamics	Histone H2A type 1 GN=Hist1h2ao OS=Mus musculus (Mouse) PE=1 SV=3	B	Chromatin structure and dynamics	Chain K, 2.9 Angstrom X-Ray Structure Of Hybrid Macroh2a Nucleosomes	cellular component: cell (GO:0005623);; cellular component: macromolecular complex (GO:0032991);; cellular component: organelle (GO:0043226);; cellular component: organelle part (GO:0044422);; cellular component: cell part (GO:0044464);; molecular function: binding (GO:0005488);; biological process: cellular process (GO:0009987);; biological process: cellular component organization or biogenesis …
ENSMUSG00000017737	Mmp9	0.0481882	2.25532	up	--	--	Biological Process: skeletal system development (GO:0001501);; Biological Process: ossification (GO:0001503);; Biological Process: ovarian follicle development (GO:0001541);; Biological Process: ovulation from ovarian follicle (GO:0001542);; Biological Process: luteinization (GO:0001553);; Biological Process: response to hypoxia (GO:0001666);; Molecular Function: fibronectin binding (GO:0001968);…	K01403|0|mmu:17395|Mmp9, AW743869, B/MMP9, Clg4b, MMP-9, pro-MMP-9; matrix metallopeptidase 9 (EC:3.4.24.35); K01403 matrix metalloproteinase-9 (gelatinase B) [EC:3.4.24.35] (A)	TNF signaling pathway (ko04668);; Leukocyte transendothelial migration (ko04670);; Estrogen signaling pathway (ko04915);; Hepatitis B (ko05161);; Pathways in cancer (ko05200);; Transcriptional misregulation in cancer (ko05202);; Proteoglycans in cancer (ko05205);; MicroRNAs in cancer (ko05206);; Bladder cancer (ko05219)	[OW]	Posttranslational modification, protein turnover, chaperones;; Extracellular structures	Matrix metalloproteinase-9 (Precursor) GN=Mmp9 OS=Mus musculus (Mouse) PE=2 SV=2	W	Extracellular structures	matrix metalloproteinase-9 precursor [Mus musculus]	biological process: multicellular organismal process (GO:0032501);; biological process: developmental process (GO:0032502);; biological process: single-organism process (GO:0044699);; biological process: reproduction (GO:0000003);; biological process: reproductive process (GO:0022414);; biological process: rhythmic process (GO:0048511);; biological process: multi-organism process (GO:0051704);; b…
Mus_musculus_newGene_25405	--	0.0413948	-2.09638	down	--	--	--	--	--	--	--	--	--	--	mCG1031616 [Mus musculus]	--
ENSMUSG00000059839	Zfp874b	0.00177624	-1.93059	down	[R]	General function prediction only	Biological Process: sex determination (GO:0007530);; Cellular Component: intracellular membrane-bounded organelle (GO:0043231);; Biological Process: negative regulation of transcription, DNA-templated (GO:0045892);; Molecular Function: metal ion binding (GO:0046872);;	K09228|0|mmu:408067|Zfp874b, 9630025I21Rik, Rslcan16; zinc finger protein 874b; K09228 KRAB domain-containing zinc finger protein (A)	--	[R]	General function prediction only	Zinc finger protein 58 GN=Zfp58 OS=Mus musculus (Mouse) PE=2 SV=2	K	Transcription	zinc finger protein 874b [Mus musculus]	biological process: reproductive process (GO:0022414);; biological process: developmental process (GO:0032502);; cellular component: cell (GO:0005623);; cellular component: organelle (GO:0043226);; cellular component: cell part (GO:0044464);; biological process: biological regulation (GO:0065007);; molecular function: binding (GO:0005488)
ENSMUSG00000042770	Hebp1	4.53636e-11	2.50465	up	--	--	Cellular Component: mitochondrion (GO:0005739);; Cellular Component: cytosol (GO:0005829);; Molecular Function: heme binding (GO:0020037);; Biological Process: heme metabolic process (GO:0042168);;	--	--	--	--	Heme-binding protein 1 GN=Hebp1 OS=Mus musculus (Mouse) PE=1 SV=2	R	General function prediction only	Chain A, Solution Structure Of The Haem-Binding Protein P22hbp	cellular component: cell (GO:0005623);; cellular component: organelle (GO:0043226);; cellular component: cell part (GO:0044464);; molecular function: binding (GO:0005488);; biological process: metabolic process (GO:0008152);; biological process: cellular process (GO:0009987);; biological process: single-organism process (GO:0044699)
ENSMUSG00000052013	Btla	0.00768145	-2.14203	down	--	--	Biological Process: immune response-regulating cell surface receptor signaling pathway (GO:0002768);; Molecular Function: receptor activity (GO:0004872);; Molecular Function: protein binding (GO:0005515);; Cellular Component: integral component of plasma membrane (GO:0005887);; Cellular Component: external side of plasma membrane (GO:0009897);; Biological Process: negative regulation of B cell pr…	K06707|0|mmu:208154|Btla, A630002H24; B and T lymphocyte associated; K06707 B- and T-lymphocyte attenuator (A)	--	--	--	B- and T-lymphocyte attenuator (Precursor) GN=Btla OS=Mus musculus (Mouse) PE=1 SV=2	T	Signal transduction mechanisms	B- and T-lymphocyte attenuator isoform 1 precursor [Mus musculus]	biological process: cellular process (GO:0009987);; biological process: signaling (GO:0023052);; biological process: single-organism process (GO:0044699);; biological process: response to stimulus (GO:0050896);; biological process: biological regulation (GO:0065007);; molecular function: receptor activity (GO:0004872);; molecular function: binding (GO:0005488);; cellular component: cell (GO:00056…
ENSMUSG00000058126	Tpm3-rs7	0.000154528	-1.20316	down	--	--	Cellular Component: stress fiber (GO:0001725);; Cellular Component: podosome (GO:0002102);; Molecular Function: actin binding (GO:0003779);; Biological Process: brain development (GO:0007420);; Cellular Component: growth cone (GO:0030426);; Cellular Component: cortical cytoskeleton (GO:0030863);; Cellular Component: filamentous actin (GO:0031941);; Cellular Component: cleavage furrow (GO:0032154)…	K09290|1.73895e-139|mmu:59069|Tpm3, TM30nm, TMnm, Tm5NM, Tpm-5, Tpm5, Trop-5, gamma-TM, hTM30nm, hTMnm; tropomyosin 3, gamma; K09290 tropomyosin 3 (A)	Cardiac muscle contraction (ko04260);; Adrenergic signaling in cardiomyocytes (ko04261);; Pathways in cancer (ko05200);; Thyroid cancer (ko05216);; Hypertrophic cardiomyopathy (HCM) (ko05410);; Dilated cardiomyopathy (ko05414)	[Z]	Cytoskeleton	Tropomyosin alpha-3 chain GN=Tpm3 OS=Rattus norvegicus (Rat) PE=1 SV=2	Z	Cytoskeleton	tropomyosin alpha-3 chain isoform 3 [Mus musculus]	cellular component: cell (GO:0005623);; cellular component: organelle (GO:0043226);; cellular component: organelle part (GO:0044422);; cellular component: cell part (GO:0044464);; cellular component: macromolecular complex (GO:0032991);; molecular function: binding (GO:0005488);; biological process: multicellular organismal process (GO:0032501);; biological process: developmental process (GO:0032…
ENSMUSG00000078554	Fam229a	3.94947e-08	-5.04209	down	--	--	--	--	--	--	--	Protein FAM229A GN=Fam229a OS=Mus musculus (Mouse) PE=3 SV=1	S	Function unknown	protein FAM229A [Mus musculus]	--
ENSMUSG00000091679	Vmn2r96	4.29049e-06	-2.9775	down	--	--	Molecular Function: G-protein coupled receptor activity (GO:0004930);; Cellular Component: plasma membrane (GO:0005886);; Biological Process: G-protein coupled receptor signaling pathway (GO:0007186);; Cellular Component: integral component of membrane (GO:0016021);;	--	--	[PT]	Inorganic ion transport and metabolism;; Signal transduction mechanisms	Vomeronasal type-2 receptor 116 {ECO:0000312|MGI:MGI:3646674} (Precursor) OS=Mus musculus (Mouse) PE=1 SV=1	T	Signal transduction mechanisms	vomeronasal 2, receptor 96 [Mus musculus]	biological process: cellular process (GO:0009987);; biological process: signaling (GO:0023052);; biological process: single-organism process (GO:0044699);; biological process: response to stimulus (GO:0050896);; biological process: biological regulation (GO:0065007);; molecular function: receptor activity (GO:0004872);; molecular function: molecular transducer activity (GO:0060089);; cellular com…
ENSMUSG00000045545	Krt14	0.016973	2.01767	up	[G]	Carbohydrate transport and metabolism	Molecular Function: structural constituent of cytoskeleton (GO:0005200);; Molecular Function: protein binding (GO:0005515);; Cellular Component: nucleolus (GO:0005730);; Cellular Component: cytoplasm (GO:0005737);; Biological Process: response to zinc ion (GO:0010043);; Biological Process: response to ionizing radiation (GO:0010212);; Biological Process: epithelial cell differentiation (GO:003085…	K07604|0|mmu:16664|Krt14, AI626930, K14, Krt-1.14, Krt1-14; keratin 14; K07604 type I keratin, acidic (A)	--	--	--	Keratin, type I cytoskeletal 14 GN=Krt14 OS=Mus musculus (Mouse) PE=1 SV=2	Z	Cytoskeleton	keratin, type I cytoskeletal 14 [Mus musculus]	molecular function: structural molecule activity (GO:0005198);; molecular function: binding (GO:0005488);; cellular component: cell (GO:0005623);; cellular component: organelle (GO:0043226);; cellular component: organelle part (GO:0044422);; cellular component: cell part (GO:0044464);; biological process: response to stimulus (GO:0050896);; biological process: cellular process (GO:0009987);; biol…
ENSMUSG00000031740	Mmp2	7.02533e-14	4.97743	up	--	--	Biological Process: angiogenesis (GO:0001525);; Biological Process: ovarian follicle development (GO:0001541);; Biological Process: ovulation from ovarian follicle (GO:0001542);; Biological Process: luteinization (GO:0001553);; Biological Process: response to hypoxia (GO:0001666);; Biological Process: blood vessel maturation (GO:0001955);; Biological Process: intramembranous ossification (GO:0001…	K01398|0|mmu:17390|Mmp2, Clg4a, GelA, MMP-2; matrix metallopeptidase 2 (EC:3.4.24.24); K01398 matrix metalloproteinase-2 (gelatinase A) [EC:3.4.24.24] (A)	Leukocyte transendothelial migration (ko04670);; GnRH signaling pathway (ko04912);; Estrogen signaling pathway (ko04915);; Pathways in cancer (ko05200);; Proteoglycans in cancer (ko05205);; Bladder cancer (ko05219)	[OW]	Posttranslational modification, protein turnover, chaperones;; Extracellular structures	PEX (Precursor) GN=Mmp2 OS=Mus musculus (Mouse) PE=2 SV=1	W	Extracellular structures	72 kDa type IV collagenase precursor [Mus musculus]	biological process: developmental process (GO:0032502);; biological process: single-organism process (GO:0044699);; biological process: reproduction (GO:0000003);; biological process: reproductive process (GO:0022414);; biological process: multicellular organismal process (GO:0032501);; biological process: rhythmic process (GO:0048511);; biological process: multi-organism process (GO:0051704);; b…
ENSMUSG00000059891	Tsks	5.88029e-13	-7.07348	down	--	--	Cellular Component: acrosomal vesicle (GO:0001669);; Cellular Component: centriole (GO:0005814);; Biological Process: negative regulation of phosphatase activity (GO:0010923);; Molecular Function: kinase activity (GO:0016301);; Biological Process: phosphorylation (GO:0016310);; Molecular Function: protein kinase binding (GO:0019901);;	K16492|0|rno:292890|Tsks, Stk22s1; testis-specific serine kinase substrate; K16492 testis-specific serine kinase substrate (A)	--	--	--	Testis-specific serine kinase substrate GN=Tsks OS=Mus musculus (Mouse) PE=1 SV=4	T	Signal transduction mechanisms	serine/threonine kinase 22 substrate 1 [Mus musculus]	cellular component: cell (GO:0005623);; cellular component: organelle (GO:0043226);; cellular component: cell part (GO:0044464);; cellular component: organelle part (GO:0044422);; biological process: biological regulation (GO:0065007);; biological process: metabolic process (GO:0008152);; molecular function: catalytic activity (GO:0003824);; biological process: cellular process (GO:0009987);; mol…
Mus_musculus_newGene_8171	--	2.80585e-12	7.45598	up	--	--	--	--	--	--	--	Transmembrane protein (Precursor) OS=Mus musculus (Mouse) PE=1 SV=3	S	Function unknown	envelope protein [Mus musculus]	--
ENSMUSG00000014543	Klra17	0.0263513	-2.32279	down	--	--	Cellular Component: integral component of membrane (GO:0016021);; Biological Process: natural killer cell activation (GO:0030101);; Molecular Function: carbohydrate binding (GO:0030246);;	--	--	[TV]	Signal transduction mechanisms;; Defense mechanisms	Killer cell lectin-like receptor 5 GN=Klra5 OS=Mus musculus (Mouse) PE=1 SV=1	T	Signal transduction mechanisms	unnamed protein product [Mus musculus]	cellular component: membrane (GO:0016020);; cellular component: membrane part (GO:0044425);; biological process: immune system process (GO:0002376);; biological process: cellular process (GO:0009987);; biological process: single-organism process (GO:0044699);; molecular function: binding (GO:0005488)
Mus_musculus_newGene_31204	--	1.86269e-06	3.62267	up	--	--	--	--	--	--	--	Endonuclease GN=Pol OS=Mus musculus (Mouse) PE=1 SV=2	S	Function unknown	ORF2 [Mus musculus domesticus]	--
ENSMUSG00000025743	Sdc3	0.00186951	-1.08606	down	--	--	Biological Process: response to stress (GO:0006950);; Biological Process: cell adhesion (GO:0007155);; Molecular Function: cytoskeletal protein binding (GO:0008092);; Biological Process: response to organic substance (GO:0010033);; Cellular Component: integral component of membrane (GO:0016021);; Cellular Component: axon (GO:0030424);; Cellular Component: protein complex (GO:0043234);; Biological…	K16337|4.73023e-92|mmu:20970|Sdc3, Synd3, mKIAA0468, syn-3; syndecan 3; K16337 syndecan 3 (A)	Cell adhesion molecules (CAMs) (ko04514)	--	--	Syndecan-3 (Precursor) GN=Sdc3 OS=Mus musculus (Mouse) PE=2 SV=2	T	Signal transduction mechanisms	mKIAA0468 protein [Mus musculus]	biological process: response to stimulus (GO:0050896);; biological process: biological adhesion (GO:0022610);; molecular function: binding (GO:0005488);; cellular component: membrane (GO:0016020);; cellular component: membrane part (GO:0044425);; cellular component: cell (GO:0005623);; cellular component: cell part (GO:0044464);; cellular component: macromolecular complex (GO:0032991);; biologica…
ENSMUSG00000079298	Klrb1b	3.892e-07	-2.64156	down	--	--	Molecular Function: receptor activity (GO:0004872);; Cellular Component: integral component of plasma membrane (GO:0005887);; Cellular Component: external side of plasma membrane (GO:0009897);; Biological Process: natural killer cell activation (GO:0030101);; Molecular Function: carbohydrate binding (GO:0030246);; Molecular Function: protein homodimerization activity (GO:0042803);; Biological Pro…	K06543|1.42447e-141|mmu:80782|Klrb1b, Klrb1d, Ly55b, Ly55d, NKR-P1B, NKR-P1D, Nkrp1-b, Nkrp1d; killer cell lectin-like receptor subfamily B member 1B; K06543 killer cell lectin-like receptor subfamily B (A)	--	[TV]	Signal transduction mechanisms;; Defense mechanisms	Killer cell lectin-like receptor subfamily B member 1B allele B GN=Klrb1b OS=Mus musculus (Mouse) PE=1 SV=1	T	Signal transduction mechanisms	killer cell lectin-like receptor subfamily B member 1B allele B [Mus musculus]	molecular function: receptor activity (GO:0004872);; cellular component: cell (GO:0005623);; cellular component: membrane (GO:0016020);; cellular component: membrane part (GO:0044425);; cellular component: cell part (GO:0044464);; biological process: immune system process (GO:0002376);; biological process: cellular process (GO:0009987);; biological process: single-organism process (GO:0044699);; …
ENSMUSG00000041538	H2-Ob	0.0378402	-1.84422	down	--	--	Biological Process: antigen processing and presentation of peptide or polysaccharide antigen via MHC class II (GO:0002504);; Molecular Function: threonine-type endopeptidase activity (GO:0004298);; Cellular Component: nucleus (GO:0005634);; Cellular Component: lysosome (GO:0005764);; Cellular Component: proteasome core complex (GO:0005839);; Biological Process: immune response (GO:0006955);; Cell…	K06752|0|mmu:15002|H2-Ob, A-beta-2, A-beta2, H-2Ab, H-2I, H-2Ob, H2-Ab, H2-Ab2, H2-IAb2, Ob; histocompatibility 2, O region beta locus; K06752 major histocompatibility complex, class II (A)	Phagosome (ko04145);; Cell adhesion molecules (CAMs) (ko04514);; Antigen processing and presentation (ko04612);; Intestinal immune network for IgA production (ko04672);; Type I diabetes mellitus (ko04940);; Leishmaniasis (ko05140);; Toxoplasmosis (ko05145);; Staphylococcus aureus infection (ko05150);; Tuberculosis (ko05152);; Influenza A (ko05164);; HTLV-I infection (ko05166);; Herpes simplex inf…	--	--	H-2 class II histocompatibility antigen, E-B beta chain (Precursor) GN=H2-Eb1 OS=Mus musculus (Mouse) PE=1 SV=1	R	General function prediction only	histocompatibility 2, O region beta locus precursor [Mus musculus]	biological process: immune system process (GO:0002376);; biological process: metabolic process (GO:0008152);; molecular function: catalytic activity (GO:0003824);; cellular component: cell (GO:0005623);; cellular component: organelle (GO:0043226);; cellular component: cell part (GO:0044464);; cellular component: macromolecular complex (GO:0032991);; biological process: response to stimulus (GO:00…
ENSMUSG00000062028	Irgc1	2.6203e-08	-5.02233	down	--	--	Molecular Function: nucleic acid binding (GO:0003676);; Molecular Function: GTP binding (GO:0005525);; Cellular Component: intracellular (GO:0005622);; Biological Process: regulation of transcription, DNA-templated (GO:0006355);; Biological Process: defense response (GO:0006952);; Cellular Component: membrane (GO:0016020);; Molecular Function: hydrolase activity, acting on acid anhydrides (GO:001…	--	--	--	--	Interferon-inducible GTPase 5 GN=Irgc OS=Rattus norvegicus (Rat) PE=2 SV=1	R	General function prediction only	interferon-inducible GTPase 5 [Mus musculus]	molecular function: binding (GO:0005488);; cellular component: cell (GO:0005623);; cellular component: cell part (GO:0044464);; biological process: biological regulation (GO:0065007);; biological process: response to stimulus (GO:0050896);; cellular component: membrane (GO:0016020);; biological process: metabolic process (GO:0008152);; molecular function: catalytic activity (GO:0003824)
ENSMUSG00000068566	Myadm	9.19031e-36	-4.61745	down	--	--	Cellular Component: integral component of membrane (GO:0016021);;	--	--	[V]	Defense mechanisms	Myeloid-associated differentiation marker GN=Myadm OS=Mus musculus (Mouse) PE=2 SV=2	V	Defense mechanisms	myeloid-associated differentiation marker, isoform CRA_b [Mus musculus]	cellular component: membrane (GO:0016020);; cellular component: membrane part (GO:0044425)
ENSMUSG00000022596	Slurp1	0.00148448	-3.07271	down	--	--	Molecular Function: cytokine activity (GO:0005125);; Cellular Component: extracellular space (GO:0005615);;	--	--	--	--	Secreted Ly-6/uPAR-related protein 1 (Precursor) GN=Slurp1 OS=Mus musculus (Mouse) PE=2 SV=1	S	Function unknown	secreted Ly-6/uPAR-related protein 1 precursor [Mus musculus]	molecular function: binding (GO:0005488);; cellular component: extracellular region (GO:0005576);; cellular component: extracellular region part (GO:0044421)
Mus_musculus_newGene_22768	--	0.0219431	-2.49653	down	--	--	--	--	--	--	--	Retrovirus-related Env polyprotein from Fv-4 locus GN=Fv4 OS=Mus musculus (Mouse) PE=4 SV=2	S	Function unknown	envelope glycoprotein [Mus caroli]	--
ENSMUSG00000022501	Prm1	1.57904e-13	-7.20504	down	--	--	Cellular Component: nucleosome (GO:0000786);; Molecular Function: DNA binding (GO:0003677);; Cellular Component: nucleus (GO:0005634);; Cellular Component: cytoplasm (GO:0005737);; Biological Process: nucleus organization (GO:0006997);; Biological Process: multicellular organismal development (GO:0007275);; Biological Process: spermatid development (GO:0007286);; Biological Process: chromosome co…	--	--	--	--	Sperm protamine P1 GN=Prm1 OS=Mus musculus (Mouse) PE=1 SV=2	--	--	sperm protamine P1 [Mus musculus]	cellular component: cell (GO:0005623);; cellular component: macromolecular complex (GO:0032991);; cellular component: organelle (GO:0043226);; cellular component: organelle part (GO:0044422);; cellular component: cell part (GO:0044464);; molecular function: binding (GO:0005488);; biological process: cellular process (GO:0009987);; biological process: cellular component organization or biogenesis …
ENSMUSG00000055546	Timd4	2.79853e-07	-4.20536	down	--	--	Cellular Component: integral component of membrane (GO:0016021);; Cellular Component: cell part (GO:0044464);;	--	--	--	--	T-cell immunoglobulin and mucin domain-containing protein 4 (Precursor) GN=Timd4 OS=Mus musculus (Mouse) PE=1 SV=2	R	General function prediction only	T-cell immunoglobulin and mucin domain-containing protein 4 precursor [Mus musculus]	cellular component: membrane (GO:0016020);; cellular component: membrane part (GO:0044425);; cellular component: cell part (GO:0044464)
ENSMUSG00000069516	Lyz2	0.00540149	1.08741	up	--	--	Cellular Component: Golgi cis cisterna (GO:0000137);; Molecular Function: lysozyme activity (GO:0003796);; Cellular Component: extracellular region (GO:0005576);; Cellular Component: microvillus (GO:0005902);; Biological Process: cell wall macromolecule catabolic process (GO:0016998);; Biological Process: cytolysis (GO:0019835);; Cellular Component: trans-Golgi network transport vesicle (GO:00301…	K13915|3.36644e-97|mmu:17105|Lyz2, AI326280, Lys, Lysm, Lyzs, Lzm, Lzm-s1, Lzp; lysozyme 2 (EC:3.2.1.17); K13915 lysozyme C [EC:3.2.1.17] (A)	Salivary secretion (ko04970)	--	--	Lysozyme C-2 (Precursor) GN=Lyz2 OS=Mus musculus (Mouse) PE=1 SV=2	O	Posttranslational modification, protein turnover, chaperones	unnamed protein product [Mus musculus]	cellular component: cell (GO:0005623);; cellular component: organelle (GO:0043226);; cellular component: organelle part (GO:0044422);; cellular component: cell part (GO:0044464);; biological process: metabolic process (GO:0008152);; molecular function: catalytic activity (GO:0003824);; cellular component: extracellular region (GO:0005576);; biological process: cellular process (GO:0009987);; cell…
ENSMUSG00000023827	Agpat4	7.87033e-06	3.42847	up	[I]	Lipid transport and metabolism	Molecular Function: 1-acylglycerol-3-phosphate O-acyltransferase activity (GO:0003841);; Cellular Component: endoplasmic reticulum (GO:0005783);; Cellular Component: plasma membrane (GO:0005886);; Cellular Component: integral component of membrane (GO:0016021);; Biological Process: CDP-diacylglycerol biosynthetic process (GO:0016024);;	K13523|0|mmu:68262|Agpat4, 1500003P24Rik; 1-acylglycerol-3-phosphate O-acyltransferase 4 (lysophosphatidic acid acyltransferase, delta) (EC:2.3.1.51); K13523 lysophosphatidic acid acyltransferase / lysophosphatidylinositol acyltransferase [EC:2.3.1.51 2.3.1.-] (A)	Glycerolipid metabolism (ko00561);; Glycerophospholipid metabolism (ko00564)	[I]	Lipid transport and metabolism	1-acyl-sn-glycerol-3-phosphate acyltransferase delta GN=Agpat4 OS=Mus musculus (Mouse) PE=2 SV=1	I	Lipid transport and metabolism	1-acyl-sn-glycerol-3-phosphate acyltransferase delta [Mus musculus]	biological process: metabolic process (GO:0008152);; molecular function: catalytic activity (GO:0003824);; cellular component: cell (GO:0005623);; cellular component: organelle (GO:0043226);; cellular component: cell part (GO:0044464);; cellular component: membrane (GO:0016020);; cellular component: membrane part (GO:0044425);; biological process: cellular process (GO:0009987);; biological proces…
ENSMUSG00000067780	Pi15	0.00104293	3.0978	up	[S]	Function unknown	Cellular Component: extracellular region (GO:0005576);; Biological Process: proteolysis (GO:0006508);; Molecular Function: peptidase activity (GO:0008233);; Biological Process: negative regulation of peptidase activity (GO:0010466);; Molecular Function: peptidase inhibitor activity (GO:0030414);;	--	--	[S]	Function unknown	Peptidase inhibitor 15 (Precursor) GN=Pi15 OS=Mus musculus (Mouse) PE=2 SV=2	S	Function unknown	peptidase inhibitor 15 precursor [Mus musculus]	cellular component: extracellular region (GO:0005576);; biological process: metabolic process (GO:0008152);; molecular function: catalytic activity (GO:0003824);; biological process: biological regulation (GO:0065007);; molecular function: enzyme regulator activity (GO:0030234)
ENSMUSG00000070390	Nlrp1b	1.65585e-05	-2.24289	down	--	--	Molecular Function: ATP binding (GO:0005524);; Cellular Component: nucleus (GO:0005634);; Biological Process: activation of cysteine-type endopeptidase activity involved in apoptotic process (GO:0006919);; Molecular Function: enzyme binding (GO:0019899);; Molecular Function: protein domain specific binding (GO:0019904);; Biological Process: protein catabolic process (GO:0030163);; Biological Proc…	K12798|0|mmu:637515|Nlrp1b, Nalp1b, OTTMUSG00000006087, OTTMUSG00000006089; NLR family, pyrin domain containing 1B; K12798 NACHT, LRR and PYD domains-containing protein 1 (A)	NOD-like receptor signaling pathway (ko04621)	--	--	NACHT, LRR and PYD domains-containing protein 3 GN=Nlrp3 OS=Mus musculus (Mouse) PE=1 SV=1	R	General function prediction only	NLR family, pyrin domain containing 1B isoform 3 [Mus musculus]	molecular function: binding (GO:0005488);; cellular component: cell (GO:0005623);; cellular component: organelle (GO:0043226);; cellular component: cell part (GO:0044464);; biological process: metabolic process (GO:0008152);; biological process: cellular process (GO:0009987);; biological process: single-organism process (GO:0044699);; biological process: biological regulation (GO:0065007);; biolo…
ENSMUSG00000060586	H2-Eb1	0.0466775	-1.13112	down	--	--	Biological Process: immunoglobulin production involved in immunoglobulin mediated immune response (GO:0002381);; Biological Process: humoral immune response mediated by circulating immunoglobulin (GO:0002455);; Molecular Function: protein binding (GO:0005515);; Cellular Component: lysosomal membrane (GO:0005765);; Cellular Component: integral component of membrane (GO:0016021);; Biological Proces…	K06752|6.69798e-179|mmu:14969|H2-Eb1, H-2Eb, H2Eb, Ia-4, Ia4; histocompatibility 2, class II antigen E beta; K06752 major histocompatibility complex, class II (A)	Phagosome (ko04145);; Cell adhesion molecules (CAMs) (ko04514);; Antigen processing and presentation (ko04612);; Hematopoietic cell lineage (ko04640);; Intestinal immune network for IgA production (ko04672);; Type I diabetes mellitus (ko04940);; Leishmaniasis (ko05140);; Toxoplasmosis (ko05145);; Staphylococcus aureus infection (ko05150);; Tuberculosis (ko05152);; Influenza A (ko05164);; HTLV-I i…	--	--	H-2 class II histocompatibility antigen, E-B beta chain (Precursor) GN=H2-Eb1 OS=Mus musculus (Mouse) PE=1 SV=1	R	General function prediction only	H-2 class II histocompatibility antigen, I-E beta chain precursor [Mus musculus]	biological process: immune system process (GO:0002376);; biological process: response to stimulus (GO:0050896);; molecular function: binding (GO:0005488);; cellular component: cell (GO:0005623);; cellular component: membrane (GO:0016020);; cellular component: organelle (GO:0043226);; cellular component: organelle part (GO:0044422);; cellular component: cell part (GO:0044464);; cellular component:…
ENSMUSG00000030607	Acan	0.0162131	1.72396	up	--	--	Biological Process: cartilage condensation (GO:0001502);; Biological Process: ossification (GO:0001503);; Biological Process: chondrocyte development (GO:0002063);; Molecular Function: extracellular matrix structural constituent (GO:0005201);; Molecular Function: calcium ion binding (GO:0005509);; Molecular Function: protein binding (GO:0005515);; Molecular Function: hyaluronic acid binding (GO:0…	K06792|0|mmu:11595|Acan, Agc, Agc1, Cspg1, b2b183Clo, cmd; aggrecan; K06792 aggrecan 1 (A)	--	--	--	Aggrecan core protein (Precursor) GN=Acan OS=Mus musculus (Mouse) PE=1 SV=2	T	Signal transduction mechanisms	aggrecan core protein precursor [Mus musculus]	biological process: cell aggregation (GO:0098743);; biological process: multicellular organismal process (GO:0032501);; biological process: single-organism process (GO:0044699);; biological process: cellular process (GO:0009987);; biological process: developmental process (GO:0032502);; molecular function: structural molecule activity (GO:0005198);; molecular function: binding (GO:0005488);; cell…
ENSMUSG00000025085	Ablim1	0.00197361	-1.01927	down	--	--	Molecular Function: actin binding (GO:0003779);; Cellular Component: cytoplasm (GO:0005737);; Biological Process: cytoskeleton organization (GO:0007010);; Biological Process: axon guidance (GO:0007411);; Molecular Function: zinc ion binding (GO:0008270);; Cellular Component: actin cytoskeleton (GO:0015629);; Biological Process: positive regulation of transcription from RNA polymerase II promoter …	K07520|0|cge:100767228|Ablim1; actin binding LIM protein 1; K07520 actin-binding LIM protein (A)	Axon guidance (ko04360)	[TZ]	Signal transduction mechanisms;; Cytoskeleton	Actin-binding LIM protein 1 GN=Ablim1 OS=Mus musculus (Mouse) PE=1 SV=1	Z	Cytoskeleton	actin-binding LIM protein 1 isoform 1 [Mus musculus]	molecular function: binding (GO:0005488);; cellular component: cell (GO:0005623);; cellular component: cell part (GO:0044464);; biological process: cellular process (GO:0009987);; biological process: cellular component organization or biogenesis (GO:0071840);; biological process: multicellular organismal process (GO:0032501);; biological process: developmental process (GO:0032502);; biological pr…
ENSMUSG00000061991	Hist1h2af	0.00317114	2.80759	up	[B]	Chromatin structure and dynamics	Cellular Component: nucleosome (GO:0000786);; Molecular Function: DNA binding (GO:0003677);; Cellular Component: nucleus (GO:0005634);; Biological Process: nucleosome assembly (GO:0006334);; Molecular Function: enzyme binding (GO:0019899);; Molecular Function: protein heterodimerization activity (GO:0046982);;	K11251|2.15614e-70|mmu:319173|Hist1h2af, H2a-221; histone cluster 1, H2af; K11251 histone H2A (A)	Alcoholism (ko05034);; Systemic lupus erythematosus (ko05322)	[B]	Chromatin structure and dynamics	Histone H2A type 1-F GN=Hist1h2af OS=Mus musculus (Mouse) PE=1 SV=3	B	Chromatin structure and dynamics	histone H2A type 1-F [Mus musculus]	cellular component: cell (GO:0005623);; cellular component: macromolecular complex (GO:0032991);; cellular component: organelle (GO:0043226);; cellular component: organelle part (GO:0044422);; cellular component: cell part (GO:0044464);; molecular function: binding (GO:0005488);; biological process: cellular process (GO:0009987);; biological process: cellular component organization or biogenesis …
ENSMUSG00000034833	Tespa1	0.00912362	-2.42692	down	--	--	Cellular Component: cytoplasm (GO:0005737);; Cellular Component: COP9 signalosome (GO:0008180);; Biological Process: COP9 signalosome assembly (GO:0010387);; Biological Process: positive regulation of T cell differentiation in thymus (GO:0033089);; Biological Process: positive regulation of T cell receptor signaling pathway (GO:0050862);;	--	--	--	--	Protein TESPA1 GN=Tespa1 OS=Mus musculus (Mouse) PE=1 SV=1	S	Function unknown	protein TESPA1 [Mus musculus]	cellular component: cell (GO:0005623);; cellular component: cell part (GO:0044464);; cellular component: macromolecular complex (GO:0032991);; cellular component: organelle (GO:0043226);; cellular component: organelle part (GO:0044422);; biological process: cellular component organization or biogenesis (GO:0071840);; biological process: biological regulation (GO:0065007)
ENSMUSG00000026180	Cxcr2	0.0277188	1.87975	up	--	--	Molecular Function: interleukin-8 receptor activity (GO:0004918);; Cellular Component: plasma membrane (GO:0005886);; Biological Process: cellular defense response (GO:0006968);; Biological Process: phospholipase C-activating G-protein coupled receptor signaling pathway (GO:0007200);; Biological Process: positive regulation of cytosolic calcium ion concentration (GO:0007204);; Biological Process:…	K05050|0|mmu:12765|Cxcr2, CD128, CDw128, Cmkar2, Gpcr16, IL-8Rh, IL-8rb, IL8RA, Il8rb, mIL-8RH; chemokine (C-X-C motif) receptor 2; K05050 interleukin 8 receptor beta (A)	Cytokine-cytokine receptor interaction (ko04060);; Chemokine signaling pathway (ko04062);; Endocytosis (ko04144)	[R]	General function prediction only	C-X-C chemokine receptor type 2 GN=Cxcr2 OS=Mus musculus (Mouse) PE=2 SV=1	T	Signal transduction mechanisms	C-X-C chemokine receptor type 2 [Mus musculus]	biological process: cellular process (GO:0009987);; biological process: signaling (GO:0023052);; biological process: single-organism process (GO:0044699);; biological process: response to stimulus (GO:0050896);; biological process: biological regulation (GO:0065007);; molecular function: receptor activity (GO:0004872);; molecular function: molecular transducer activity (GO:0060089);; cellular com…
ENSMUSG00000061923	Odf1	2.3863e-14	#NAME?	down	--	--	Cellular Component: outer dense fiber (GO:0001520);; Biological Process: multicellular organismal development (GO:0007275);; Biological Process: spermatogenesis (GO:0007283);; Molecular Function: protein domain specific binding (GO:0019904);; Biological Process: cell differentiation (GO:0030154);;	--	--	--	--	Outer dense fiber protein 1 GN=Odf1 OS=Mus musculus (Mouse) PE=2 SV=1	S	Function unknown	outer dense fiber protein 1 [Mus musculus]	cellular component: cell (GO:0005623);; cellular component: organelle (GO:0043226);; cellular component: organelle part (GO:0044422);; cellular component: cell part (GO:0044464);; biological process: multicellular organismal process (GO:0032501);; biological process: developmental process (GO:0032502);; biological process: single-organism process (GO:0044699);; biological process: reproduction (G…
ENSMUSG00000032202	Rab27a	0.00751644	-1.15992	down	[R]	General function prediction only	Cellular Component: photoreceptor outer segment (GO:0001750);; Molecular Function: GTPase activity (GO:0003924);; Molecular Function: GTP binding (GO:0005525);; Cellular Component: lysosome (GO:0005764);; Cellular Component: Golgi stack (GO:0005795);; Biological Process: GTP catabolic process (GO:0006184);; Biological Process: protein targeting (GO:0006605);; Biological Process: small GTPase medi…	K07885|4.55475e-165|mmu:11891|Rab27a, 2210402C08Rik, 2410003M20Rik, 4933437C11Rik, ash; RAB27A, member RAS oncogene family; K07885 Ras-related protein Rab-27A (A)	--	[U]	Intracellular trafficking, secretion, and vesicular transport	Ras-related protein Rab-27A GN=Rab27a OS=Mus musculus (Mouse) PE=1 SV=1	U	Intracellular trafficking, secretion, and vesicular transport	ras-related protein Rab-27A [Mus musculus]	cellular component: cell (GO:0005623);; cellular component: organelle (GO:0043226);; cellular component: cell part (GO:0044464);; biological process: metabolic process (GO:0008152);; molecular function: catalytic activity (GO:0003824);; molecular function: binding (GO:0005488);; cellular component: organelle part (GO:0044422);; biological process: cellular process (GO:0009987);; biological proces…
ENSMUSG00000023349	Clec4n	0.00423416	1.20816	up	--	--	Biological Process: positive regulation of antigen processing and presentation (GO:0002579);; Molecular Function: protein binding (GO:0005515);; Cellular Component: external side of plasma membrane (GO:0009897);; Cellular Component: integral component of membrane (GO:0016021);; Molecular Function: carbohydrate binding (GO:0030246);; Biological Process: positive regulation of I-kappaB kinase/NF-ka…	K17514|3.33605e-126|mmu:56620|Clec4n, Clec6a, Clecsf10, Nkcl; C-type lectin domain family 4, member n; K17514 C-type lectin domain family 6 member A (A)	--	[TV]	Signal transduction mechanisms;; Defense mechanisms	C-type lectin domain family 6 member A GN=Clec6a OS=Mus musculus (Mouse) PE=1 SV=1	T	Signal transduction mechanisms	C-type lectin domain family 6 member A isoform 1 [Mus musculus]	biological process: biological regulation (GO:0065007);; molecular function: binding (GO:0005488);; cellular component: cell (GO:0005623);; cellular component: membrane (GO:0016020);; cellular component: membrane part (GO:0044425);; cellular component: cell part (GO:0044464);; biological process: immune system process (GO:0002376);; biological process: response to stimulus (GO:0050896);; biologic…
ENSMUSG00000046080	Clec9a	0.0180308	-2.39448	down	--	--	Biological Process: receptor-mediated endocytosis (GO:0006898);; Cellular Component: cell surface (GO:0009986);; Cellular Component: integral component of membrane (GO:0016021);; Molecular Function: carbohydrate binding (GO:0030246);; Biological Process: positive regulation of cytokine secretion (GO:0050715);;	K17515|0|mmu:232414|Clec9a, 9830005G06Rik, DNGR-1; C-type lectin domain family 9, member a; K17515 C-type lectin domain family 9 member A (A)	--	[TV]	Signal transduction mechanisms;; Defense mechanisms	C-type lectin domain family 9 member A GN=Clec9a OS=Mus musculus (Mouse) PE=1 SV=1	TV	Signal transduction mechanisms;; Defense mechanisms	C-type lectin domain family 9 member A isoform 1 [Mus musculus]	biological process: localization (GO:0051179);; cellular component: cell (GO:0005623);; cellular component: cell part (GO:0044464);; cellular component: membrane (GO:0016020);; cellular component: membrane part (GO:0044425);; molecular function: binding (GO:0005488);; biological process: biological regulation (GO:0065007)
ENSMUSG00000029371	Cxcl5	0.00136302	1.7174	up	--	--	Biological Process: leukocyte homeostasis (GO:0001776);; Cellular Component: extracellular space (GO:0005615);; Biological Process: inflammatory response (GO:0006954);; Biological Process: immune response (GO:0006955);; Biological Process: positive regulation of cytosolic calcium ion concentration (GO:0007204);; Molecular Function: chemokine activity (GO:0008009);; Biological Process: response to…	K05506|5.36958e-77|mmu:20311|Cxcl5, AMCF-II, ENA-78, GCP-2, LIX, Scyb5, Scyb6; chemokine (C-X-C motif) ligand 5; K05506 C-X-C motif chemokine 5/6 (A)	Cytokine-cytokine receptor interaction (ko04060);; Chemokine signaling pathway (ko04062);; Pertussis (ko05133);; Rheumatoid arthritis (ko05323)	--	--	GCP-2(9-78) (Precursor) GN=Cxcl5 OS=Mus musculus (Mouse) PE=1 SV=2	T	Signal transduction mechanisms	C-X-C motif chemokine 5 precursor [Mus musculus]	biological process: immune system process (GO:0002376);; biological process: biological regulation (GO:0065007);; cellular component: extracellular region (GO:0005576);; cellular component: extracellular region part (GO:0044421);; biological process: response to stimulus (GO:0050896);; biological process: cellular process (GO:0009987);; biological process: single-organism process (GO:0044699);; m…
Mus_musculus_newGene_27302	--	0.0413948	-1.1842	down	--	--	--	--	--	--	--	Interferon-induced very large GTPase 1 GN=Gvin1 OS=Mus musculus (Mouse) PE=1 SV=1	R	General function prediction only	predicted gene 1966 [Mus musculus]	--
ENSMUSG00000030607	Acan	1.45203e-08	1.58501	up	--	--	--	--	--	[R]	General function prediction only	--	R	General function prediction only	mCG1044012 [Mus musculus]	--
ENSMUSG00000052419	2610001J05Rik	0.00964125	-1.26051	down	--	--	Cellular Component: integral component of membrane (GO:0016021);;	--	--	--	--	--	R	General function prediction only	Putative transmembrane protein LOC401397 [Cricetulus griseus]	cellular component: membrane (GO:0016020);; cellular component: membrane part (GO:0044425)
ENSMUSG00000018554	Ybx2	7.02533e-14	#NAME?	down	[K]	Transcription	Molecular Function: DNA binding (GO:0003677);; Molecular Function: chromatin binding (GO:0003682);; Molecular Function: mRNA 3'-UTR binding (GO:0003730);; Cellular Component: nucleus (GO:0005634);; Cellular Component: cytoplasm (GO:0005737);; Cellular Component: polysome (GO:0005844);; Biological Process: regulation of transcription, DNA-templated (GO:0006355);; Biological Process: spermatid deve…	K09277|1.72123e-96|mmu:53422|Ybx2, Msy2; Y box protein 2; K09277 Y-box-binding protein 2 (A)	--	[J]	Translation, ribosomal structure and biogenesis	Y-box-binding protein 2 GN=Ybx2 OS=Mus musculus (Mouse) PE=1 SV=1	K	Transcription	Y-box-binding protein 2 [Mus musculus]	molecular function: binding (GO:0005488);; cellular component: cell (GO:0005623);; cellular component: organelle (GO:0043226);; cellular component: cell part (GO:0044464);; cellular component: macromolecular complex (GO:0032991);; biological process: biological regulation (GO:0065007);; biological process: reproduction (GO:0000003);; biological process: cellular process (GO:0009987);; biological …
