# Supplementary material for: Transcriptomic Analyses and Potential Therapeutic Targets of Pancreatic Cancer With Concomitant Diabetes
Source: Front Oncol. 2020 Nov 4;10:563527. doi: 10.3389/fonc.2020.563527 (PMC7672183; doi:10.3389/fonc.2020.563527)
Supplement: Supplementary file 2 [file Table_2.xlsx]

## Sheet: biomarker (94)
#ID	gene_name	FDR	log2FC	regulated	COG_class	COG_class_annotation	GO_annotation	KEGG_annotation	KEGG_pathway_annotation	KOG_class	KOG_class_annotation	Swiss_Prot_annotation	eggNOG_class	eggNOG_class_annotation	NR_annotation	GO_second_level_annotation
ENSMUSG00000028106	Rprd2	0.0001862	-1.53175	down	--	--	Cellular Component: DNA-directed RNA polymerase II, holoenzyme (GO:0016591);;	--	--	[A]	RNA processing and modification	Regulation of nuclear pre-mRNA domain-containing protein 2 GN=Rprd2 OS=Mus musculus (Mouse) PE=1 SV=1	A	RNA processing and modification	regulation of nuclear pre-mRNA domain-containing protein 2 [Mus musculus]	cellular component: cell (GO:0005623);; cellular component: membrane-enclosed lumen (GO:0031974);; cellular component: macromolecular complex (GO:0032991);; cellular component: organelle (GO:0043226);; cellular component: organelle part (GO:0044422);; cellular component: cell part (GO:0044464)
ENSMUSG00000041293	Gpr110	0.00347565	2.36943	up	--	--	Molecular Function: 1-alkyl-2-acetylglycerophosphocholine esterase activity (GO:0003847);; Molecular Function: G-protein coupled receptor activity (GO:0004930);; Cellular Component: nucleolus (GO:0005730);; Cellular Component: plasma membrane (GO:0005886);; Biological Process: neuropeptide signaling pathway (GO:0007218);; Cellular Component: integral component of membrane (GO:0016021);; Biologica…	K08453|0|mmu:77596|Gpr110, 5031409J19Rik, KPG_009; G protein-coupled receptor 110; K08453 G protein-coupled receptor 110 (A)	--	[T]	Signal transduction mechanisms	G-protein coupled receptor 110 (Precursor) GN=Gpr110 OS=Mus musculus (Mouse) PE=2 SV=2	T	Signal transduction mechanisms	G-protein coupled receptor 110 precursor [Mus musculus]	biological process: metabolic process (GO:0008152);; molecular function: catalytic activity (GO:0003824);; biological process: cellular process (GO:0009987);; biological process: signaling (GO:0023052);; biological process: single-organism process (GO:0044699);; biological process: response to stimulus (GO:0050896);; biological process: biological regulation (GO:0065007);; molecular function: rec…
ENSMUSG00000029798	Herc6	0.024026	-1.43326	down	--	--	Molecular Function: ubiquitin-protein transferase activity (GO:0004842);; Cellular Component: nucleus (GO:0005634);; Cellular Component: cytoplasm (GO:0005737);; Molecular Function: cyclin binding (GO:0030332);; Biological Process: protein ubiquitination involved in ubiquitin-dependent protein catabolic process (GO:0042787);; Biological Process: innate immune response (GO:0045087);;	--	--	[O]	Posttranslational modification, protein turnover, chaperones	E3 ISG15--protein ligase Herc6 GN=Herc6 OS=Mus musculus (Mouse) PE=2 SV=1	O	Posttranslational modification, protein turnover, chaperones	E3 ISG15--protein ligase Herc6 [Mus musculus]	biological process: metabolic process (GO:0008152);; molecular function: catalytic activity (GO:0003824);; cellular component: cell (GO:0005623);; cellular component: organelle (GO:0043226);; cellular component: cell part (GO:0044464);; molecular function: binding (GO:0005488);; biological process: cellular process (GO:0009987);; biological process: immune system process (GO:0002376);; biological…
ENSMUSG00000098724	MEG3	0.0089605	-3.10032	down	--	--	--	--	--	--	--	--	--	--	GTL2, imprinted maternally expressed untranslated mRNA [Mus musculus]	--
ENSMUSG00000037321	Tap1	0.0316876	-1.42499	down	[V]	Defense mechanisms	Biological Process: positive regulation of T cell mediated cytotoxicity (GO:0001916);; Molecular Function: threonine-type endopeptidase activity (GO:0004298);; Molecular Function: ATP binding (GO:0005524);; Cellular Component: nucleus (GO:0005634);; Cellular Component: mitochondrial inner membrane (GO:0005743);; Cellular Component: proteasome core complex (GO:0005839);; Biological Process: ATP ca…	K05653|0|mmu:21354|Tap1, ABC17, APT1, Abcb2, Ham-1, Ham1, MTP1, PSF1, RING4, TAP, Tap-1, Y3; transporter 1, ATP-binding cassette, sub-family B (MDR/TAP); K05653 ATP-binding cassette, subfamily B (MDR/TAP), member 2 (A)	ABC transporters (ko02010);; Phagosome (ko04145);; Antigen processing and presentation (ko04612);; Herpes simplex infection (ko05168);; Primary immunodeficiency (ko05340)	[U]	Intracellular trafficking, secretion, and vesicular transport	Antigen peptide transporter 1 GN=Tap1 OS=Mus musculus (Mouse) PE=2 SV=3	U	Intracellular trafficking, secretion, and vesicular transport	antigen peptide transporter 1 isoform 1 [Mus musculus]	biological process: biological regulation (GO:0065007);; biological process: metabolic process (GO:0008152);; molecular function: catalytic activity (GO:0003824);; molecular function: binding (GO:0005488);; cellular component: cell (GO:0005623);; cellular component: organelle (GO:0043226);; cellular component: cell part (GO:0044464);; cellular component: membrane (GO:0016020);; cellular component…
ENSMUSG00000092260	Zfp963	0.0201767	-1.8745	down	[R]	General function prediction only	Molecular Function: nucleic acid binding (GO:0003676);; Cellular Component: intracellular (GO:0005622);; Biological Process: regulation of transcription, DNA-templated (GO:0006355);; Molecular Function: metal ion binding (GO:0046872);;	K09228|0|mmu:620419|Zfp963; zinc finger protein 963; K09228 KRAB domain-containing zinc finger protein (A)	--	[R]	General function prediction only	Zinc finger protein 431 GN=Znf431 OS=Mus musculus (Mouse) PE=1 SV=1	K	Transcription	zinc finger protein 669-like [Mus musculus]	molecular function: binding (GO:0005488);; cellular component: cell (GO:0005623);; cellular component: cell part (GO:0044464);; biological process: biological regulation (GO:0065007)
ENSMUSG00000028179	Cth	0.0296451	-1.67636	down	[E]	Amino acid transport and metabolism	Molecular Function: cystathionine beta-lyase activity (GO:0004121);; Molecular Function: cystathionine gamma-lyase activity (GO:0004123);; Molecular Function: calmodulin binding (GO:0005516);; Cellular Component: nucleus (GO:0005634);; Cellular Component: cytoplasm (GO:0005737);; Biological Process: glutathione metabolic process (GO:0006749);; Biological Process: negative regulation of cell proli…	K01758|0|mmu:107869|Cth, 0610010I13Rik, AI314617, BC019483, CSE, Cys3; cystathionase (cystathionine gamma-lyase) (EC:4.4.1.1); K01758 cystathionine gamma-lyase [EC:4.4.1.1] (A)	Glycine, serine and threonine metabolism (ko00260);; Cysteine and methionine metabolism (ko00270);; Selenocompound metabolism (ko00450);; Biosynthesis of amino acids (ko01230)	[E]	Amino acid transport and metabolism	Cystathionine gamma-lyase GN=Cth OS=Mus musculus (Mouse) PE=1 SV=1	E	Amino acid transport and metabolism	cystathionine gamma-lyase [Mus musculus]	biological process: metabolic process (GO:0008152);; molecular function: catalytic activity (GO:0003824);; molecular function: binding (GO:0005488);; cellular component: cell (GO:0005623);; cellular component: organelle (GO:0043226);; cellular component: cell part (GO:0044464);; biological process: cellular process (GO:0009987);; biological process: single-organism process (GO:0044699);; biologic…
ENSMUSG00000036545	Adamts2	0.00605264	-1.31184	down	--	--	Molecular Function: metalloendopeptidase activity (GO:0004222);; Cellular Component: proteinaceous extracellular matrix (GO:0005578);; Biological Process: proteolysis (GO:0006508);; Biological Process: integrin-mediated signaling pathway (GO:0007229);; Biological Process: spermatogenesis (GO:0007283);; Molecular Function: zinc ion binding (GO:0008270);; Biological Process: protein processing (GO:…	K08618|0|cge:100769264|Adamts2; ADAM metallopeptidase with thrombospondin type 1 motif, 2; K08618 a disintegrin and metalloproteinase with thrombospondin motifs 2 [EC:3.4.24.14] (A)	--	[O]	Posttranslational modification, protein turnover, chaperones	A disintegrin and metalloproteinase with thrombospondin motifs 2 (Precursor) GN=Adamts2 OS=Mus musculus (Mouse) PE=1 SV=2	O	Posttranslational modification, protein turnover, chaperones	A disintegrin and metalloproteinase with thrombospondin motifs 2 isoform 1 preproprotein [Mus musculus]	biological process: metabolic process (GO:0008152);; molecular function: catalytic activity (GO:0003824);; cellular component: extracellular region (GO:0005576);; cellular component: extracellular matrix (GO:0031012);; cellular component: extracellular region part (GO:0044421);; biological process: cellular process (GO:0009987);; biological process: signaling (GO:0023052);; biological process: si…
ENSMUSG00000061577	Gpr114	0.000867616	-1.51653	down	--	--	Molecular Function: G-protein coupled receptor activity (GO:0004930);; Molecular Function: binding (GO:0005488);; Cellular Component: plasma membrane (GO:0005886);; Biological Process: neuropeptide signaling pathway (GO:0007218);; Biological Process: Rho protein signal transduction (GO:0007266);; Cellular Component: integral component of membrane (GO:0016021);; Biological Process: cerebral cortex…	K08459|0|mmu:382045|Gpr114, Gm1109, PGR27; G protein-coupled receptor 114; K08459 G protein-coupled receptor 114 (A)	--	[T]	Signal transduction mechanisms	Probable G-protein coupled receptor 114 (Precursor) GN=Gpr114 OS=Mus musculus (Mouse) PE=2 SV=2	T	Signal transduction mechanisms	probable G-protein coupled receptor 114 isoform 1 precursor [Mus musculus]	biological process: cellular process (GO:0009987);; biological process: signaling (GO:0023052);; biological process: single-organism process (GO:0044699);; biological process: response to stimulus (GO:0050896);; biological process: biological regulation (GO:0065007);; molecular function: receptor activity (GO:0004872);; molecular function: molecular transducer activity (GO:0060089);; molecular fu…
ENSMUSG00000042109	Csdc2	0.015145	1.84516	up	[K]	Transcription	Cellular Component: cytoplasmic exosome (RNase complex) (GO:0000177);; Molecular Function: DNA binding (GO:0003677);; Molecular Function: mRNA 3'-UTR binding (GO:0003730);; Molecular Function: protein binding (GO:0005515);; Cellular Component: nucleus (GO:0005634);; Cellular Component: cytosol (GO:0005829);; Biological Process: regulation of transcription, DNA-templated (GO:0006355);; Biological …	--	--	[J]	Translation, ribosomal structure and biogenesis	Cold shock domain-containing protein C2 GN=Csdc2 OS=Mus musculus (Mouse) PE=2 SV=2	A	RNA processing and modification	cold shock domain-containing protein C2 [Mus musculus]	cellular component: cell (GO:0005623);; cellular component: macromolecular complex (GO:0032991);; cellular component: cell part (GO:0044464);; molecular function: binding (GO:0005488);; cellular component: organelle (GO:0043226);; biological process: biological regulation (GO:0065007);; biological process: metabolic process (GO:0008152);; biological process: cellular process (GO:0009987)
ENSMUSG00000095990	Zfp97	0.00347565	1.55857	up	[R]	General function prediction only	Molecular Function: DNA binding (GO:0003677);; Cellular Component: nucleus (GO:0005634);; Molecular Function: metal ion binding (GO:0046872);;	K09228|0|mmu:22759|Zfp97, NGD16-4; zinc finger protein 97; K09228 KRAB domain-containing zinc finger protein (A)	--	[R]	General function prediction only	Zinc finger protein 431 GN=Znf431 OS=Mus musculus (Mouse) PE=1 SV=1	R	General function prediction only	zinc finger protein 97 [Mus musculus]	molecular function: binding (GO:0005488);; cellular component: cell (GO:0005623);; cellular component: organelle (GO:0043226);; cellular component: cell part (GO:0044464)
Mus_musculus_newGene_23519	--	0.0392069	-2.12195	down	--	--	--	--	--	--	--	--	--	--	--	--
ENSMUSG00000042498	D330045A20Rik	0.000909493	-2.7456	down	--	--	--	--	--	--	--	Uncharacterized protein CXorf57 homolog OS=Mus musculus (Mouse) PE=2 SV=1	S	Function unknown	uncharacterized protein CXorf57 homolog [Mus musculus]	--
ENSMUSG00000079363	Gbp4	0.0289883	-1.88147	down	--	--	Biological Process: negative regulation of transcription from RNA polymerase II promoter (GO:0000122);; Biological Process: negative regulation of protein phosphorylation (GO:0001933);; Molecular Function: protein binding (GO:0005515);; Cellular Component: symbiont-containing vacuole membrane (GO:0020005);; Biological Process: negative regulation of protein ubiquitination (GO:0031397);; Cellular …	--	--	[R]	General function prediction only	Guanylate-binding protein 4 GN=Gbp4 OS=Mus musculus (Mouse) PE=1 SV=1	R	General function prediction only	macrophage activation 2 isoform 1 [Mus musculus]	biological process: biological regulation (GO:0065007);; molecular function: binding (GO:0005488);; cellular component: extracellular region (GO:0005576);; cellular component: organelle (GO:0043226);; cellular component: extracellular region part (GO:0044421);; cellular component: organelle part (GO:0044422);; cellular component: cell (GO:0005623);; cellular component: cell part (GO:0044464);; bi…
ENSMUSG00000061878	Sphk1	0.0157279	1.30294	up	[IR]	Lipid transport and metabolism;; General function prediction only	Molecular Function: magnesium ion binding (GO:0000287);; Biological Process: positive regulation of protein phosphorylation (GO:0001934);; Biological Process: positive regulation of neurotransmitter secretion (GO:0001956);; Molecular Function: DNA binding (GO:0003677);; Molecular Function: diacylglycerol kinase activity (GO:0004143);; Molecular Function: calmodulin binding (GO:0005516);; Molecula…	K04718|0|mmu:20698|Sphk1, 1110006G24Rik, Sk1, Spk1; sphingosine kinase 1 (EC:2.7.1.91); K04718 sphingosine kinase [EC:2.7.1.91] (A)	Sphingolipid metabolism (ko00600);; Calcium signaling pathway (ko04020);; Sphingolipid signaling pathway (ko04071);; VEGF signaling pathway (ko04370);; Fc gamma R-mediated phagocytosis (ko04666);; Tuberculosis (ko05152)	[IT]	Lipid transport and metabolism;; Signal transduction mechanisms	Sphingosine kinase 1 GN=Sphk1 OS=Mus musculus (Mouse) PE=1 SV=1	IT	Lipid transport and metabolism;; Signal transduction mechanisms	sphingosine kinase 1 isoform 1 precursor [Mus musculus]	molecular function: binding (GO:0005488);; biological process: biological regulation (GO:0065007);; biological process: metabolic process (GO:0008152);; biological process: cellular process (GO:0009987);; molecular function: catalytic activity (GO:0003824);; cellular component: cell (GO:0005623);; cellular component: organelle (GO:0043226);; cellular component: cell part (GO:0044464);; cellular c…
ENSMUSG00000022358	Fbxo32	0.0275567	1.13733	up	--	--	Molecular Function: ubiquitin-protein transferase activity (GO:0004842);; Molecular Function: protein binding (GO:0005515);; Cellular Component: nucleus (GO:0005634);; Biological Process: ubiquitin-dependent protein catabolic process (GO:0006511);; Biological Process: muscle atrophy (GO:0014889);; Biological Process: protein ubiquitination (GO:0016567);; Cellular Component: SCF ubiquitin ligase c…	K10305|0|mmu:67731|Fbxo32, 4833442G10Rik, AI430017, ATROGIN1, Gm20361, MAFbx; F-box protein 32; K10305 F-box protein 25/32 (A)	FoxO signaling pathway (ko04068)	[E]	Amino acid transport and metabolism	F-box only protein 32 GN=Fbxo32 OS=Mus musculus (Mouse) PE=2 SV=1	E	Amino acid transport and metabolism	F-box only protein 32 [Mus musculus]	biological process: metabolic process (GO:0008152);; molecular function: catalytic activity (GO:0003824);; molecular function: binding (GO:0005488);; cellular component: cell (GO:0005623);; cellular component: organelle (GO:0043226);; cellular component: cell part (GO:0044464);; biological process: cellular process (GO:0009987);; biological process: multicellular organismal process (GO:0032501);;…
Mus_musculus_newGene_11109	--	0.0431699	4.20298	up	[Z]	Cytoskeleton	Molecular Function: structural constituent of cytoskeleton (GO:0005200);; Molecular Function: ATP binding (GO:0005524);; Cellular Component: cytosol (GO:0005829);; Biological Process: axonogenesis (GO:0007409);; Biological Process: regulation of blood pressure (GO:0008217);; Biological Process: response to virus (GO:0009615);; Cellular Component: postsynaptic density (GO:0014069);; Biological Pro…	K05692|0|mdo:100025924|ACTG1; actin, gamma 1; K05692 actin beta/gamma 1 (A)	Rap1 signaling pathway (ko04015);; Phagosome (ko04145);; Hippo signaling pathway (ko04390);; Focal adhesion (ko04510);; Adherens junction (ko04520);; Tight junction (ko04530);; Platelet activation (ko04611);; Leukocyte transendothelial migration (ko04670);; Regulation of actin cytoskeleton (ko04810);; Thyroid hormone signaling pathway (ko04919);; Oxytocin signaling pathway (ko04921);; Bacterial i…	[Z]	Cytoskeleton	Actin, cytoplasmic 2, N-terminally processed GN=Actg1 OS=Rattus norvegicus (Rat) PE=1 SV=1	Z	Cytoskeleton	PREDICTED: LOW QUALITY PROTEIN: actin, cytoplasmic 2 isoform X2 [Rattus norvegicus]	molecular function: structural molecule activity (GO:0005198);; molecular function: binding (GO:0005488);; cellular component: cell (GO:0005623);; cellular component: cell part (GO:0044464);; biological process: cellular process (GO:0009987);; biological process: multicellular organismal process (GO:0032501);; biological process: developmental process (GO:0032502);; biological process: single-org…
ENSMUSG00000068246	Apol9b	0.0382288	-1.19804	down	--	--	Cellular Component: extracellular region (GO:0005576);; Biological Process: lipid transport (GO:0006869);; Molecular Function: lipid binding (GO:0008289);; Biological Process: lipoprotein metabolic process (GO:0042157);;	K14480|0|mmu:71898|Apol9b, 2310016F22Rik; apolipoprotein L 9b; K14480 apolipoprotein L (A)	--	--	--	Apolipoprotein L domain-containing protein 1 GN=Apold1 OS=Rattus norvegicus (Rat) PE=1 SV=1	S	Function unknown	RIKEN cDNA 2310016F22, isoform CRA_c [Mus musculus]	cellular component: extracellular region (GO:0005576);; biological process: single-organism process (GO:0044699);; biological process: localization (GO:0051179);; molecular function: binding (GO:0005488);; biological process: metabolic process (GO:0008152)
ENSMUSG00000076441	Ass1	0.00435345	-2.62417	down	[E]	Amino acid transport and metabolism	Biological Process: urea cycle (GO:0000050);; Biological Process: argininosuccinate metabolic process (GO:0000053);; Biological Process: kidney development (GO:0001822);; Biological Process: liver development (GO:0001889);; Molecular Function: argininosuccinate synthase activity (GO:0004055);; Molecular Function: ATP binding (GO:0005524);; Cellular Component: nucleus (GO:0005634);; Cellular Compo…	K01940|0|mmu:11898|Ass1, AA408052, ASS, Ass-1, fold; argininosuccinate synthetase 1 (EC:6.3.4.5); K01940 argininosuccinate synthase [EC:6.3.4.5] (A)	Alanine, aspartate and glutamate metabolism (ko00250);; Arginine and proline metabolism (ko00330);; Biosynthesis of amino acids (ko01230)	[E]	Amino acid transport and metabolism	Argininosuccinate synthase GN=Ass1 OS=Mus musculus (Mouse) PE=1 SV=1	E	Amino acid transport and metabolism	argininosuccinate synthase [Mus musculus]	biological process: metabolic process (GO:0008152);; biological process: cellular process (GO:0009987);; biological process: single-organism process (GO:0044699);; biological process: multicellular organismal process (GO:0032501);; biological process: developmental process (GO:0032502);; molecular function: catalytic activity (GO:0003824);; molecular function: binding (GO:0005488);; cellular comp…
ENSMUSG00000102976	Zc3h11a	1.83341e-07	-1.30574	down	--	--	Molecular Function: metal ion binding (GO:0046872);;	--	--	[S]	Function unknown	Zinc finger CCCH domain-containing protein 11A GN=Zc3h11a OS=Mus musculus (Mouse) PE=2 SV=1	R	General function prediction only	zinc finger CCCH domain-containing protein 11A [Mus musculus]	molecular function: binding (GO:0005488)
ENSMUSG00000079491	H2-T10	0.027829	-1.31564	down	--	--	Biological Process: immune system process (GO:0002376);; Molecular Function: protein binding (GO:0005515);; Biological Process: inner ear development (GO:0048839);; Biological Process: protein homotetramerization (GO:0051289);;	K06751|0|mmu:15024|H2-T10, H-2T10; histocompatibility 2, T region locus 10; K06751 major histocompatibility complex, class I (A)	Endocytosis (ko04144);; Phagosome (ko04145);; Cell adhesion molecules (CAMs) (ko04514);; Antigen processing and presentation (ko04612);; Type I diabetes mellitus (ko04940);; HTLV-I infection (ko05166);; Herpes simplex infection (ko05168);; Epstein-Barr virus infection (ko05169);; Viral carcinogenesis (ko05203);; Autoimmune thyroid disease (ko05320);; Allograft rejection (ko05330);; Graft-versus-h…	--	--	RT1 class I histocompatibility antigen, AA alpha chain (Precursor) OS=Rattus norvegicus (Rat) PE=1 SV=2	S	Function unknown	histocompatibility 2, T region locus 10 precursor [Mus musculus]	biological process: immune system process (GO:0002376);; molecular function: binding (GO:0005488);; biological process: developmental process (GO:0032502);; biological process: single-organism process (GO:0044699);; biological process: cellular component organization or biogenesis (GO:0071840)
ENSMUSG00000068606	Gm4841	1.17406e-05	-1.96908	down	[R]	General function prediction only	Molecular Function: GTP binding (GO:0005525);; Cellular Component: membrane (GO:0016020);; Molecular Function: hydrolase activity, acting on acid anhydrides (GO:0016817);;	--	--	--	--	Interferon-inducible GTPase 1 GN=Iigp1 OS=Mus musculus (Mouse) PE=1 SV=2	R	General function prediction only	interferon-inducible GTPase-like [Mus musculus]	molecular function: binding (GO:0005488);; cellular component: membrane (GO:0016020);; biological process: metabolic process (GO:0008152);; molecular function: catalytic activity (GO:0003824)
ENSMUSG00000022309	Angpt1	0.000963788	1.00829	up	--	--	Biological Process: ovarian follicle development (GO:0001541);; Biological Process: patterning of blood vessels (GO:0001569);; Biological Process: response to hypoxia (GO:0001666);; Biological Process: in utero embryonic development (GO:0001701);; Biological Process: regulation of endothelial cell proliferation (GO:0001936);; Biological Process: blood vessel remodeling (GO:0001974);; Biological P…	K05465|0|mmu:11600|Angpt1, 1110046O21Rik, Ang-1, Ang1; angiopoietin 1; K05465 angiopoietin 1 (A)	Ras signaling pathway (ko04014);; Rap1 signaling pathway (ko04015);; HIF-1 signaling pathway (ko04066);; PI3K-Akt signaling pathway (ko04151);; Rheumatoid arthritis (ko05323)	[R]	General function prediction only	Angiopoietin-1 (Precursor) GN=Angpt1 OS=Mus musculus (Mouse) PE=1 SV=2	R	General function prediction only	angiopoietin-1 precursor [Mus musculus]	biological process: reproduction (GO:0000003);; biological process: reproductive process (GO:0022414);; biological process: multicellular organismal process (GO:0032501);; biological process: developmental process (GO:0032502);; biological process: single-organism process (GO:0044699);; biological process: rhythmic process (GO:0048511);; biological process: response to stimulus (GO:0050896);; bio…
ENSMUSG00000035493	Tgfbi	0.00593072	-1.08289	down	[M]	Cell wall/membrane/envelope biogenesis	Biological Process: angiogenesis (GO:0001525);; Biological Process: chondrocyte differentiation (GO:0002062);; Cellular Component: basement membrane (GO:0005604);; Cellular Component: extracellular space (GO:0005615);; Biological Process: cell adhesion (GO:0007155);; Biological Process: extracellular matrix organization (GO:0030198);; Molecular Function: extracellular matrix binding (GO:0050840);…	--	--	[MW]	Cell wall/membrane/envelope biogenesis;; Extracellular structures	Transforming growth factor-beta-induced protein ig-h3 (Precursor) GN=Tgfbi OS=Mus musculus (Mouse) PE=2 SV=1	MW	Cell wall/membrane/envelope biogenesis;; Extracellular structures	transforming growth factor-beta-induced protein ig-h3 precursor [Mus musculus]	biological process: developmental process (GO:0032502);; biological process: single-organism process (GO:0044699);; biological process: cellular process (GO:0009987);; cellular component: extracellular region (GO:0005576);; cellular component: extracellular matrix (GO:0031012);; cellular component: extracellular matrix part (GO:0044420);; cellular component: extracellular region part (GO:0044421)…
ENSMUSG00000011148	Adssl1	0.00879151	1.05865	up	[F]	Nucleotide transport and metabolism	Molecular Function: magnesium ion binding (GO:0000287);; Molecular Function: GTPase activity (GO:0003924);; Molecular Function: adenylosuccinate synthase activity (GO:0004019);; Molecular Function: GTP binding (GO:0005525);; Cellular Component: cytoplasm (GO:0005737);; Cellular Component: plasma membrane (GO:0005886);; Biological Process: GTP catabolic process (GO:0006184);; Biological Process: a…	K01939|0|mmu:11565|Adssl1, AI528595, Adss, Adss1; adenylosuccinate synthetase like 1 (EC:6.3.4.4); K01939 adenylosuccinate synthase [EC:6.3.4.4] (A)	Purine metabolism (ko00230);; Alanine, aspartate and glutamate metabolism (ko00250)	[F]	Nucleotide transport and metabolism	Adenylosuccinate synthetase isozyme 1 {ECO:0000255|HAMAP-Rule:MF_03126} GN=Adssl1 OS=Mus musculus (Mouse) PE=1 SV=2	F	Nucleotide transport and metabolism	adenylosuccinate synthetase like 1, isoform CRA_c [Mus musculus]	molecular function: binding (GO:0005488);; biological process: metabolic process (GO:0008152);; molecular function: catalytic activity (GO:0003824);; cellular component: cell (GO:0005623);; cellular component: cell part (GO:0044464);; cellular component: membrane (GO:0016020);; biological process: cellular process (GO:0009987);; biological process: single-organism process (GO:0044699);; biologica…
ENSMUSG00000000204	Slfn4	0.000489022	-1.50014	down	--	--	Biological Process: negative regulation of protein phosphorylation (GO:0001933);; Molecular Function: ATP binding (GO:0005524);; Cellular Component: nucleus (GO:0005634);; Cellular Component: cytoplasm (GO:0005737);; Biological Process: cell cycle arrest (GO:0007050);; Biological Process: negative regulation of T cell proliferation (GO:0042130);; Biological Process: negative regulation of G1/S tr…	--	--	--	--	Schlafen family member 5 GN=Slfn5 OS=Mus musculus (Mouse) PE=2 SV=2	R	General function prediction only	schlafen 4 [Mus musculus]	biological process: biological regulation (GO:0065007);; molecular function: binding (GO:0005488);; cellular component: cell (GO:0005623);; cellular component: organelle (GO:0043226);; cellular component: cell part (GO:0044464);; biological process: cellular process (GO:0009987);; biological process: single-organism process (GO:0044699)
ENSMUSG00000069793	Slfn9	0.0235363	-1.20091	down	--	--	Molecular Function: ATP binding (GO:0005524);; Cellular Component: nucleus (GO:0005634);;	--	--	--	--	Schlafen family member 5 GN=Slfn5 OS=Mus musculus (Mouse) PE=2 SV=2	R	General function prediction only	schlafen 9 [Mus musculus]	molecular function: binding (GO:0005488);; cellular component: cell (GO:0005623);; cellular component: organelle (GO:0043226);; cellular component: cell part (GO:0044464)
ENSMUSG00000030218	Mgp	7.79475e-15	2.14761	up	--	--	Molecular Function: calcium ion binding (GO:0005509);; Cellular Component: extracellular space (GO:0005615);; Cellular Component: endoplasmic reticulum (GO:0005783);; Biological Process: protein complex assembly (GO:0006461);; Biological Process: response to nutrient (GO:0007584);; Biological Process: response to mechanical stimulus (GO:0009612);; Biological Process: cell differentiation (GO:0030…	--	--	--	--	Matrix Gla protein (Precursor) GN=Mgp OS=Mus musculus (Mouse) PE=2 SV=1	W	Extracellular structures	matrix Gla protein precursor [Mus musculus]	molecular function: binding (GO:0005488);; cellular component: extracellular region (GO:0005576);; cellular component: extracellular region part (GO:0044421);; cellular component: cell (GO:0005623);; cellular component: organelle (GO:0043226);; cellular component: cell part (GO:0044464);; biological process: cellular component organization or biogenesis (GO:0071840);; biological process: response…
ENSMUSG00000029414	Kntc1	0.000901673	-1.04433	down	--	--	Cellular Component: kinetochore (GO:0000776);; Cellular Component: spindle pole (GO:0000922);; Cellular Component: nucleus (GO:0005634);; Cellular Component: cytoplasm (GO:0005737);; Cellular Component: kinetochore microtubule (GO:0005828);; Biological Process: mitotic nuclear division (GO:0007067);; Biological Process: mitotic cell cycle checkpoint (GO:0007093);; Biological Process: cell divisio…	K11577|0|mmu:208628|Kntc1, D330012D13; kinetochore associated 1; K11577 kinetochore-associated protein 1 (A)	--	[D]	Cell cycle control, cell division, chromosome partitioning	Kinetochore-associated protein 1 GN=Kntc1 OS=Mus musculus (Mouse) PE=1 SV=2	D	Cell cycle control, cell division, chromosome partitioning	kinetochore-associated protein 1 [Mus musculus]	cellular component: cell (GO:0005623);; cellular component: macromolecular complex (GO:0032991);; cellular component: organelle (GO:0043226);; cellular component: organelle part (GO:0044422);; cellular component: cell part (GO:0044464);; biological process: cellular process (GO:0009987);; biological process: single-organism process (GO:0044699);; biological process: cellular component organizatio…
ENSMUSG00000073418	C4b	0.00557158	-1.34646	down	--	--	Molecular Function: serine-type endopeptidase activity (GO:0004252);; Molecular Function: endopeptidase inhibitor activity (GO:0004866);; Cellular Component: extracellular space (GO:0005615);; Biological Process: proteolysis (GO:0006508);; Biological Process: inflammatory response (GO:0006954);; Biological Process: complement activation, classical pathway (GO:0006958);; Biological Process: innate…	K03989|0|mmu:12268|C4b, C4, Ss; complement component 4B (Chido blood group); K03989 complement component 4 (A)	Complement and coagulation cascades (ko04610);; Pertussis (ko05133);; Staphylococcus aureus infection (ko05150);; Systemic lupus erythematosus (ko05322)	[O]	Posttranslational modification, protein turnover, chaperones	Complement C4 gamma chain (Precursor) GN=C4b OS=Mus musculus (Mouse) PE=1 SV=3	O	Posttranslational modification, protein turnover, chaperones	complement C4-B precursor [Mus musculus]	biological process: metabolic process (GO:0008152);; molecular function: catalytic activity (GO:0003824);; biological process: biological regulation (GO:0065007);; molecular function: enzyme regulator activity (GO:0030234);; cellular component: extracellular region (GO:0005576);; cellular component: extracellular region part (GO:0044421);; biological process: response to stimulus (GO:0050896);; b…
ENSMUSG00000039542	Ncam1	0.0133217	-1.71287	down	--	--	Biological Process: regulation of exocyst assembly (GO:0001928);; Molecular Function: fibroblast growth factor receptor binding (GO:0005104);; Biological Process: cell surface receptor signaling pathway (GO:0007166);; Biological Process: aging (GO:0007568);; Biological Process: learning or memory (GO:0007611);; Molecular Function: cytoskeletal protein binding (GO:0008092);; Molecular Function: he…	K06491|0|ngi:103733871|Ncam1; neural cell adhesion molecule 1; K06491 neural cell adhesion molecule (A)	Cell adhesion molecules (CAMs) (ko04514);; Prion diseases (ko05020)	[T]	Signal transduction mechanisms	Neural cell adhesion molecule 1 (Precursor) GN=Ncam1 OS=Mus musculus (Mouse) PE=1 SV=3	T	Signal transduction mechanisms	neural cell adhesion molecule 1 isoform 3 precursor [Mus musculus]	biological process: biological regulation (GO:0065007);; molecular function: binding (GO:0005488);; biological process: cellular process (GO:0009987);; biological process: signaling (GO:0023052);; biological process: single-organism process (GO:0044699);; biological process: response to stimulus (GO:0050896);; biological process: developmental process (GO:0032502);; biological process: multicellu…
ENSMUSG00000021200	Asb2	0.0146937	-1.81203	down	[R]	General function prediction only	Biological Process: protein polyubiquitination (GO:0000209);; Molecular Function: ubiquitin-protein transferase activity (GO:0004842);; Cellular Component: Cul5-RING ubiquitin ligase complex (GO:0031466);; Biological Process: intracellular signal transduction (GO:0035556);; Biological Process: skeletal muscle cell differentiation (GO:0035914);; Biological Process: protein ubiquitination involved …	K10324|0|mmu:65256|Asb2, 1110008E15Rik; ankyrin repeat and SOCS box-containing 2; K10324 ankyrin repeat and SOCS box protein 2 (A)	--	[R]	General function prediction only	Ankyrin repeat and SOCS box protein 2 OS=Mus musculus (Mouse) PE=2 SV=1	R	General function prediction only	ankyrin repeat and SOCS box protein 2 [Mus musculus]	biological process: metabolic process (GO:0008152);; biological process: cellular process (GO:0009987);; molecular function: catalytic activity (GO:0003824);; cellular component: cell (GO:0005623);; cellular component: macromolecular complex (GO:0032991);; cellular component: cell part (GO:0044464);; biological process: signaling (GO:0023052);; biological process: single-organism process (GO:0044…
ENSMUSG00000001739	Cldn15	0.0153678	1.32704	up	--	--	Molecular Function: structural molecule activity (GO:0005198);; Cellular Component: plasma membrane (GO:0005886);; Cellular Component: tight junction (GO:0005923);; Cellular Component: integral component of membrane (GO:0016021);;	K06087|1.21563e-133|mmu:60363|Cldn15, 2210009B08Rik, BB107105; claudin 15; K06087 claudin (A)	Cell adhesion molecules (CAMs) (ko04514);; Tight junction (ko04530);; Leukocyte transendothelial migration (ko04670);; Hepatitis C (ko05160)	--	--	Claudin-15 GN=Cldn15 OS=Mus musculus (Mouse) PE=1 SV=2	S	Function unknown	claudin-15 [Mus musculus]	molecular function: structural molecule activity (GO:0005198);; cellular component: cell (GO:0005623);; cellular component: membrane (GO:0016020);; cellular component: cell part (GO:0044464);; cellular component: cell junction (GO:0030054);; cellular component: membrane part (GO:0044425)
ENSMUSG00000041577	Prelp	0.00142279	1.45836	up	[S]	Function unknown	Molecular Function: extracellular matrix structural constituent (GO:0005201);; Cellular Component: proteinaceous extracellular matrix (GO:0005578);; Biological Process: cell aging (GO:0007569);; Molecular Function: heparin binding (GO:0008201);; Biological Process: cornea development in camera-type eye (GO:0061303);;	K08125|0|mmu:116847|Prelp, 7330409J17Rik, SLRR2A; proline arginine-rich end leucine-rich repeat; K08125 proline arginine-rich end leucine-rich repeat protein (A)	--	[R]	General function prediction only	Prolargin (Precursor) GN=Prelp OS=Mus musculus (Mouse) PE=1 SV=2	R	General function prediction only	prolargin precursor [Mus musculus]	molecular function: structural molecule activity (GO:0005198);; cellular component: extracellular region (GO:0005576);; cellular component: extracellular matrix (GO:0031012);; cellular component: extracellular region part (GO:0044421);; biological process: cellular process (GO:0009987);; biological process: developmental process (GO:0032502);; biological process: single-organism process (GO:00446…
Mus_musculus_newGene_70350	--	1.66567e-07	-2.23476	down	--	--	Molecular Function: G-protein coupled receptor activity (GO:0004930);; Cellular Component: plasma membrane (GO:0005886);; Biological Process: G-protein coupled receptor signaling pathway (GO:0007186);; Cellular Component: integral component of membrane (GO:0016021);;	K08406|6.4127e-89|mmu:436440|Gpr31b, 12-HETER, GPR31c(t), Gpr31, Gpr31c; G protein-coupled receptor 31, D17Leh66b region; K08406 G protein-coupled receptor 31 (A)	--	--	--	12-(S)-hydroxy-5,8,10,14-eicosatetraenoic acid receptor GN=Gpr31 OS=Mus musculus (Mouse) PE=3 SV=1	T	Signal transduction mechanisms	12-(S)-hydroxy-5,8,10,14-eicosatetraenoic acid receptor [Mus musculus]	biological process: cellular process (GO:0009987);; biological process: signaling (GO:0023052);; biological process: single-organism process (GO:0044699);; biological process: response to stimulus (GO:0050896);; biological process: biological regulation (GO:0065007);; molecular function: receptor activity (GO:0004872);; molecular function: molecular transducer activity (GO:0060089);; cellular com…
Mus_musculus_newGene_32707	--	0.0488741	-1.08597	down	[R]	General function prediction only	--	--	--	[R]	General function prediction only	Endonuclease GN=Pol OS=Mus musculus (Mouse) PE=1 SV=2	R	General function prediction only	pORF2 [Mus musculus domesticus]	--
ENSMUSG00000056427	Slit3	0.00135082	-2.12454	down	[S]	Function unknown	Molecular Function: calcium ion binding (GO:0005509);; Cellular Component: extracellular space (GO:0005615);; Cellular Component: mitochondrion (GO:0005739);; Biological Process: negative regulation of cell proliferation (GO:0008285);; Biological Process: organ morphogenesis (GO:0009887);; Biological Process: negative regulation of gene expression (GO:0010629);; Cellular Component: membrane (GO:0…	K06850|0|mmu:20564|Slit3, Slil2, Slit1; slit homolog 3 (Drosophila); K06850 slit 3 (A)	Axon guidance (ko04360)	[WT]	Extracellular structures;; Signal transduction mechanisms	Slit homolog 3 protein (Precursor) GN=Slit3 OS=Mus musculus (Mouse) PE=2 SV=2	T	Signal transduction mechanisms	slit homolog 3 protein precursor [Mus musculus]	molecular function: binding (GO:0005488);; cellular component: extracellular region (GO:0005576);; cellular component: extracellular region part (GO:0044421);; cellular component: cell (GO:0005623);; cellular component: organelle (GO:0043226);; cellular component: cell part (GO:0044464);; biological process: biological regulation (GO:0065007);; biological process: developmental process (GO:003250…
ENSMUSG00000025474	Tubgcp2	1.38795e-21	3.63951	up	--	--	Biological Process: microtubule cytoskeleton organization (GO:0000226);; Cellular Component: spindle pole (GO:0000922);; Cellular Component: nucleolus (GO:0005730);; Cellular Component: cytoplasm (GO:0005737);; Cellular Component: centrosome (GO:0005813);; Cellular Component: microtubule (GO:0005874);; Biological Process: proteolysis (GO:0006508);; Biological Process: integrin-mediated signaling …	K16569|0|mmu:74237|Tubgcp2, 1700022B05Rik; tubulin, gamma complex associated protein 2; K16569 gamma-tubulin complex component 2 (A)	--	[Z]	Cytoskeleton	Gamma-tubulin complex component 2 GN=Tubgcp2 OS=Mus musculus (Mouse) PE=2 SV=2	Z	Cytoskeleton	gamma-tubulin complex component 2 [Mus musculus]	biological process: cellular process (GO:0009987);; biological process: single-organism process (GO:0044699);; biological process: cellular component organization or biogenesis (GO:0071840);; cellular component: cell (GO:0005623);; cellular component: organelle (GO:0043226);; cellular component: organelle part (GO:0044422);; cellular component: cell part (GO:0044464);; cellular component: macromo…
ENSMUSG00000038503	Mesdc2	2.94722e-11	-1.68086	down	--	--	Cellular Component: endoplasmic reticulum (GO:0005783);; Cellular Component: plasma membrane (GO:0005886);; Biological Process: protein folding (GO:0006457);; Biological Process: mesoderm development (GO:0007498);; Biological Process: Wnt signaling pathway (GO:0016055);; Biological Process: protein localization to cell surface (GO:0034394);; Molecular Function: low-density lipoprotein particle re…	--	--	[R]	General function prediction only	LDLR chaperone MESD (Precursor) GN=Mesdc2 OS=Mus musculus (Mouse) PE=1 SV=1	R	General function prediction only	mesoderm development candiate 2, isoform CRA_b [Mus musculus]	cellular component: cell (GO:0005623);; cellular component: organelle (GO:0043226);; cellular component: cell part (GO:0044464);; cellular component: membrane (GO:0016020);; biological process: metabolic process (GO:0008152);; biological process: cellular process (GO:0009987);; biological process: developmental process (GO:0032502);; biological process: signaling (GO:0023052);; biological process…
ENSMUSG00000013584	Aldh1a2	0.0316561	-1.49395	down	[C]	Energy production and conversion	Biological Process: blood vessel development (GO:0001568);; Molecular Function: retinal dehydrogenase activity (GO:0001758);; Biological Process: kidney development (GO:0001822);; Biological Process: liver development (GO:0001889);; Biological Process: regulation of endothelial cell proliferation (GO:0001936);; Biological Process: heart looping (GO:0001947);; Molecular Function: 3-chloroallyl ald…	K07249|0|mmu:19378|Aldh1a2, AV116159, Aldh1a7, Raldh1, Raldh2; aldehyde dehydrogenase family 1, subfamily A2 (EC:1.2.1.36); K07249 retinal dehydrogenase [EC:1.2.1.36] (A)	Retinol metabolism (ko00830)	[C]	Energy production and conversion	Retinal dehydrogenase 2 GN=Aldh1a2 OS=Mus musculus (Mouse) PE=2 SV=2	C	Energy production and conversion	retinal dehydrogenase 2 [Mus musculus]	biological process: developmental process (GO:0032502);; biological process: single-organism process (GO:0044699);; biological process: metabolic process (GO:0008152);; molecular function: catalytic activity (GO:0003824);; biological process: multicellular organismal process (GO:0032501);; biological process: biological regulation (GO:0065007);; cellular component: cell (GO:0005623);; cellular co…
ENSMUSG00000026177	Slc11a1	0.00142279	-1.12509	down	[P]	Inorganic ion transport and metabolism	Biological Process: protein import into nucleus, translocation (GO:0000060);; Biological Process: MAPK cascade (GO:0000165);; Biological Process: negative regulation of cytokine production (GO:0001818);; Biological Process: T cell proliferation involved in immune response (GO:0002309);; Biological Process: T cell cytokine production (GO:0002369);; Biological Process: positive regulation of dendri…	K12347|0|mmu:18173|Slc11a1, Bcg, Ity, Lsh, Nramp, Nramp1; solute carrier family 11 (proton-coupled divalent metal ion transporters), member 1; K12347 natural resistance-associated macrophage protein (A)	Lysosome (ko04142);; Mineral absorption (ko04978)	[P]	Inorganic ion transport and metabolism	Natural resistance-associated macrophage protein 1 GN=Slc11a1 OS=Mus musculus (Mouse) PE=2 SV=2	P	Inorganic ion transport and metabolism	natural resistance-associated macrophage protein 1 [Mus musculus]	biological process: single-organism process (GO:0044699);; biological process: localization (GO:0051179);; biological process: metabolic process (GO:0008152);; biological process: cellular process (GO:0009987);; biological process: signaling (GO:0023052);; biological process: response to stimulus (GO:0050896);; biological process: biological regulation (GO:0065007);; biological process: immune sy…
ENSMUSG00000050751	Pgbd5	0.00955726	-2.41786	down	--	--	--	--	--	--	--	Serine/arginine repetitive matrix protein 1 GN=Srrm1 OS=Mus musculus (Mouse) PE=1 SV=2	R	General function prediction only	PREDICTED: piggyBac transposable element-derived protein 5 [Mesocricetus auratus]	--
ENSMUSG00000029054	Gabrd	0.0310151	1.18832	up	--	--	Molecular Function: GABA-A receptor activity (GO:0004890);; Molecular Function: extracellular ligand-gated ion channel activity (GO:0005230);; Molecular Function: chloride channel activity (GO:0005254);; Cellular Component: plasma membrane (GO:0005886);; Biological Process: chloride transport (GO:0006821);; Biological Process: synaptic transmission (GO:0007268);; Cellular Component: cell junction…	K05184|0|mmu:14403|Gabrd, AI853201; gamma-aminobutyric acid (GABA) A receptor, subunit delta; K05184 gamma-aminobutyric acid receptor subunit delta (A)	Neuroactive ligand-receptor interaction (ko04080);; Retrograde endocannabinoid signaling (ko04723);; GABAergic synapse (ko04727);; Morphine addiction (ko05032);; Nicotine addiction (ko05033)	[T]	Signal transduction mechanisms	Gamma-aminobutyric acid receptor subunit delta (Precursor) GN=Gabrd OS=Mus musculus (Mouse) PE=2 SV=1	T	Signal transduction mechanisms	gamma-aminobutyric acid receptor subunit delta precursor [Mus musculus]	biological process: cellular process (GO:0009987);; biological process: signaling (GO:0023052);; biological process: single-organism process (GO:0044699);; biological process: response to stimulus (GO:0050896);; biological process: biological regulation (GO:0065007);; molecular function: receptor activity (GO:0004872);; molecular function: molecular transducer activity (GO:0060089);; biological p…
ENSMUSG00000022126	Irg1	5.20193e-11	-2.53501	down	[R]	General function prediction only	Biological Process: positive regulation of antimicrobial humoral response (GO:0002760);; Cellular Component: mitochondrion (GO:0005739);; Biological Process: embryo implantation (GO:0007566);; Biological Process: propionate catabolic process (GO:0019543);; Biological Process: negative regulation of NF-kappaB transcription factor activity (GO:0032088);; Biological Process: negative regulation of t…	K17724|0|mmu:16365|Irg1, AI323667, CAD; immunoresponsive gene 1 (EC:4.1.1.6); K17724 aconitate decarboxylase [EC:4.1.1.6] (A)	--	--	--	Cis-aconitate decarboxylase GN=Irg1 OS=Mus musculus (Mouse) PE=1 SV=2	T	Signal transduction mechanisms	mCG114119 [Mus musculus]	biological process: biological regulation (GO:0065007);; cellular component: cell (GO:0005623);; cellular component: organelle (GO:0043226);; cellular component: cell part (GO:0044464);; biological process: reproductive process (GO:0022414);; biological process: single-organism process (GO:0044699);; biological process: metabolic process (GO:0008152);; biological process: cellular process (GO:000…
ENSMUSG00000024737	Slc15a3	0.0164744	-1.03073	down	[E]	Amino acid transport and metabolism	Molecular Function: L-histidine transmembrane transporter activity (GO:0005290);; Molecular Function: proton-dependent oligopeptide secondary active transmembrane transporter activity (GO:0005427);; Cellular Component: lysosomal membrane (GO:0005765);; Biological Process: oligopeptide transport (GO:0006857);; Biological Process: protein transport (GO:0015031);; Molecular Function: symporter activ…	K14638|0|mmu:65221|Slc15a3, Ci1, cI-1; solute carrier family 15, member 3; K14638 solute carrier family 15 (peptide/histidine transporter), member 3/4 (A)	--	[E]	Amino acid transport and metabolism	Solute carrier family 15 member 3 GN=Slc15a3 OS=Mus musculus (Mouse) PE=2 SV=1	P	Inorganic ion transport and metabolism	solute carrier family 15 member 3 [Mus musculus]	biological process: cellular process (GO:0009987);; biological process: single-organism process (GO:0044699);; biological process: response to stimulus (GO:0050896);; biological process: localization (GO:0051179);; molecular function: transporter activity (GO:0005215);; cellular component: cell (GO:0005623);; cellular component: membrane (GO:0016020);; cellular component: organelle (GO:0043226);;…
ENSMUSG00000046687	Gm5424	0.00151704	-1.98922	down	[E]	Amino acid transport and metabolism	Biological Process: urea cycle (GO:0000050);; Biological Process: argininosuccinate metabolic process (GO:0000053);; Biological Process: kidney development (GO:0001822);; Biological Process: liver development (GO:0001889);; Molecular Function: argininosuccinate synthase activity (GO:0004055);; Molecular Function: ATP binding (GO:0005524);; Cellular Component: nucleus (GO:0005634);; Cellular Compo…	K01940|0|mmu:11898|Ass1, AA408052, ASS, Ass-1, fold; argininosuccinate synthetase 1 (EC:6.3.4.5); K01940 argininosuccinate synthase [EC:6.3.4.5] (A)	Alanine, aspartate and glutamate metabolism (ko00250);; Arginine and proline metabolism (ko00330);; Biosynthesis of amino acids (ko01230)	[E]	Amino acid transport and metabolism	Argininosuccinate synthase GN=Ass1 OS=Mus musculus (Mouse) PE=1 SV=1	E	Amino acid transport and metabolism	mCG15755 [Mus musculus]	biological process: metabolic process (GO:0008152);; biological process: cellular process (GO:0009987);; biological process: single-organism process (GO:0044699);; biological process: multicellular organismal process (GO:0032501);; biological process: developmental process (GO:0032502);; molecular function: catalytic activity (GO:0003824);; molecular function: binding (GO:0005488);; cellular comp…
ENSMUSG00000050014	Apol10b	0.000245962	-1.31112	down	--	--	--	K14480|0|mmu:328561|Apol10b, 9130218O11Rik; apolipoprotein L 10B; K14480 apolipoprotein L (A)	--	--	--	--	S	Function unknown	apolipoprotein L 10b [Mus musculus]	--
ENSMUSG00000031024	St5	0.0110451	1.35724	up	--	--	Cellular Component: cytoskeleton (GO:0005856);; Biological Process: transport (GO:0006810);; Molecular Function: Rab guanyl-nucleotide exchange factor activity (GO:0017112);; Biological Process: positive regulation of ERK1 and ERK2 cascade (GO:0070374);;	--	--	[T]	Signal transduction mechanisms	Suppression of tumorigenicity 5 protein GN=St5 OS=Mus musculus (Mouse) PE=2 SV=1	T	Signal transduction mechanisms	suppression of tumorigenicity 5 protein isoform 1 [Mus musculus]	cellular component: cell (GO:0005623);; cellular component: organelle (GO:0043226);; cellular component: cell part (GO:0044464);; biological process: localization (GO:0051179);; biological process: biological regulation (GO:0065007);; molecular function: guanyl-nucleotide exchange factor activity (GO:0005085)
ENSMUSG00000090231	Cfb	0.01636	-2.1998	down	--	--	Molecular Function: serine-type endopeptidase activity (GO:0004252);; Cellular Component: extracellular space (GO:0005615);; Biological Process: proteolysis (GO:0006508);; Biological Process: complement activation, alternative pathway (GO:0006957);; Biological Process: cell proliferation (GO:0008283);; Biological Process: response to lipopolysaccharide (GO:0032496);;	K01335|0|rno:294257|Cfb, Bf, Da1-24; complement factor B (EC:3.4.21.47); K01335 component factor B [EC:3.4.21.47] (A)	Complement and coagulation cascades (ko04610);; Staphylococcus aureus infection (ko05150)	[E]	Amino acid transport and metabolism	Complement factor B Bb fragment (Precursor) GN=Cfb OS=Mus musculus (Mouse) PE=1 SV=2	E	Amino acid transport and metabolism	complement factor B isoform 1 precursor [Mus musculus]	biological process: metabolic process (GO:0008152);; molecular function: catalytic activity (GO:0003824);; cellular component: extracellular region (GO:0005576);; cellular component: extracellular region part (GO:0044421);; biological process: immune system process (GO:0002376);; biological process: single-organism process (GO:0044699);; biological process: response to stimulus (GO:0050896);; bio…
ENSMUSG00000022324	Matn2	0.0001862	1.05163	up	--	--	Biological Process: neuron migration (GO:0001764);; Molecular Function: calcium ion binding (GO:0005509);; Cellular Component: basement membrane (GO:0005604);; Biological Process: axon guidance (GO:0007411);; Biological Process: glial cell migration (GO:0008347);; Biological Process: dendrite regeneration (GO:0031104);; Biological Process: response to axon injury (GO:0048678);;	--	--	[T]	Signal transduction mechanisms	Matrilin-2 (Precursor) GN=Matn2 OS=Mus musculus (Mouse) PE=2 SV=2	T	Signal transduction mechanisms	RecName: Full=Matrilin-2; Flags: Precursor	biological process: cellular process (GO:0009987);; biological process: locomotion (GO:0040011);; biological process: single-organism process (GO:0044699);; biological process: localization (GO:0051179);; molecular function: binding (GO:0005488);; cellular component: extracellular region (GO:0005576);; cellular component: extracellular matrix (GO:0031012);; cellular component: extracellular matri…
ENSMUSG00000015852	Fcrls	0.0167469	3.2305	up	--	--	Molecular Function: scavenger receptor activity (GO:0005044);; Molecular Function: SH3/SH2 adaptor activity (GO:0005070);; Cellular Component: membrane (GO:0016020);;	--	--	--	--	Fc receptor-like protein 5 (Precursor) GN=Fcrl5 OS=Mus musculus (Mouse) PE=2 SV=3	T	Signal transduction mechanisms	Fc receptor-like S, scavenger receptor precursor [Mus musculus]	biological process: localization (GO:0051179);; molecular function: receptor activity (GO:0004872);; biological process: biological regulation (GO:0065007);; molecular function: binding (GO:0005488);; cellular component: membrane (GO:0016020)
ENSMUSG00000073409	H2-Q6	0.000216792	-1.56064	down	--	--	Biological Process: positive regulation of T cell mediated cytotoxicity (GO:0001916);; Biological Process: antigen processing and presentation of endogenous peptide antigen via MHC class Ib (GO:0002476);; Biological Process: antigen processing and presentation of endogenous peptide antigen via MHC class I via ER pathway, TAP-dependent (GO:0002485);; Molecular Function: receptor binding (GO:000510…	K06751|0|mmu:110557|H2-Q6, 0610037M15Rik, H-2Q6, Qa-6, Qa6; histocompatibility 2, Q region locus 6; K06751 major histocompatibility complex, class I (A)	Endocytosis (ko04144);; Phagosome (ko04145);; Cell adhesion molecules (CAMs) (ko04514);; Antigen processing and presentation (ko04612);; Type I diabetes mellitus (ko04940);; HTLV-I infection (ko05166);; Herpes simplex infection (ko05168);; Epstein-Barr virus infection (ko05169);; Viral carcinogenesis (ko05203);; Autoimmune thyroid disease (ko05320);; Allograft rejection (ko05330);; Graft-versus-h…	--	--	H-2 class I histocompatibility antigen, Q8 alpha chain (Precursor) GN=H2-Q8 OS=Mus musculus (Mouse) PE=2 SV=1	S	Function unknown	histocompatibility 2, Q region locus 6 precursor [Mus musculus]	biological process: biological regulation (GO:0065007);; biological process: immune system process (GO:0002376);; molecular function: binding (GO:0005488);; cellular component: cell (GO:0005623);; cellular component: membrane (GO:0016020);; cellular component: membrane part (GO:0044425);; cellular component: cell part (GO:0044464);; biological process: response to stimulus (GO:0050896);; biologic…
Mus_musculus_newGene_22668	--	0.0104223	-2.53642	down	--	--	Molecular Function: binding (GO:0005488);;	--	--	--	--	C-type lectin domain family 2 member G GN=Clec2g OS=Mus musculus (Mouse) PE=2 SV=1	T	Signal transduction mechanisms	mCG1037163 [Mus musculus]	molecular function: binding (GO:0005488)
ENSMUSG00000090942	F830016B08Rik	0.0261085	-1.23119	down	--	--	Molecular Function: GTP binding (GO:0005525);; Cellular Component: membrane (GO:0016020);; Molecular Function: hydrolase activity, acting on acid anhydrides (GO:0016817);;	--	--	--	--	Interferon-inducible GTPase 1 GN=Iigp1 OS=Mus musculus (Mouse) PE=1 SV=2	R	General function prediction only	interferon-inducible GTPase-like [Mus musculus]	molecular function: binding (GO:0005488);; cellular component: membrane (GO:0016020);; biological process: metabolic process (GO:0008152);; molecular function: catalytic activity (GO:0003824)
Mus_musculus_newGene_23707	--	0.0334894	-1.80391	down	--	--	Biological Process: B cell homeostasis (GO:0001782);; Cellular Component: plasma membrane (GO:0005886);; Cellular Component: integral component of membrane (GO:0016021);; Biological Process: cytokine-mediated signaling pathway (GO:0019221);; Biological Process: B cell mediated immunity (GO:0019724);; Biological Process: myeloid dendritic cell differentiation (GO:0043011);;	K06512|0|mmu:18729|Pira6, 12M1, Pira10, p91B; paired-Ig-like receptor A6; K06512 leukocyte immunoglobulin-like receptor (A)	Osteoclast differentiation (ko04380)	--	--	Leukocyte immunoglobulin-like receptor subfamily B member 3 (Precursor) GN=Lilrb3 OS=Mus musculus (Mouse) PE=1 SV=1	T	Signal transduction mechanisms	paired-Ig-like receptor A6 isoform c precursor [Mus musculus]	biological process: immune system process (GO:0002376);; biological process: biological regulation (GO:0065007);; cellular component: cell (GO:0005623);; cellular component: membrane (GO:0016020);; cellular component: cell part (GO:0044464);; cellular component: membrane part (GO:0044425);; biological process: cellular process (GO:0009987);; biological process: signaling (GO:0023052);; biological…
Mus_musculus_newGene_19803	--	1.12996e-08	-4.69114	down	--	--	--	--	--	[R]	General function prediction only	--	R	General function prediction only	mCG1044012 [Mus musculus]	--
ENSMUSG00000039252	Lgi2	0.0403352	-1.75653	down	--	--	Molecular Function: protein binding (GO:0005515);; Cellular Component: extracellular space (GO:0005615);; Biological Process: neuron projection development (GO:0031175);; Biological Process: positive regulation of synaptic transmission (GO:0050806);; Biological Process: protein homooligomerization (GO:0051260);;	--	--	--	--	Leucine-rich repeat LGI family member 2 (Precursor) GN=Lgi2 OS=Mus musculus (Mouse) PE=2 SV=1	T	Signal transduction mechanisms	leucine-rich repeat LGI family member 2 precursor [Mus musculus]	molecular function: binding (GO:0005488);; cellular component: extracellular region (GO:0005576);; cellular component: extracellular region part (GO:0044421);; biological process: cellular process (GO:0009987);; biological process: single-organism process (GO:0044699);; biological process: cellular component organization or biogenesis (GO:0071840);; biological process: biological regulation (GO:0…
ENSMUSG00000038065	Mturn	0.00767901	1.04241	up	--	--	--	--	--	--	--	Maturin GN=Mturn OS=Mus musculus (Mouse) PE=2 SV=1	S	Function unknown	RecName: Full=UPF0452 protein C7orf41 homolog	--
ENSMUSG00000022665	Ccdc80	0.00324369	-1.13757	down	[J]	Translation, ribosomal structure and biogenesis	Molecular Function: fibronectin binding (GO:0001968);; Cellular Component: basement membrane (GO:0005604);; Cellular Component: interstitial matrix (GO:0005614);; Molecular Function: heparin binding (GO:0008201);; Biological Process: positive regulation of cell-substrate adhesion (GO:0010811);; Biological Process: extracellular matrix organization (GO:0030198);;	--	--	--	--	Coiled-coil domain-containing protein 80 (Precursor) GN=Ccdc80 OS=Mus musculus (Mouse) PE=1 SV=2	S	Function unknown	coiled-coil domain-containing protein 80 precursor [Mus musculus]	molecular function: binding (GO:0005488);; cellular component: extracellular region (GO:0005576);; cellular component: extracellular matrix (GO:0031012);; cellular component: extracellular matrix part (GO:0044420);; cellular component: extracellular region part (GO:0044421);; biological process: biological regulation (GO:0065007);; biological process: cellular process (GO:0009987);; biological pr…
Mus_musculus_newGene_57974	--	0.000216792	-3.12425	down	--	--	Biological Process: response to hypoxia (GO:0001666);; Molecular Function: aminoacyl-tRNA ligase activity (GO:0004812);; Molecular Function: ATP binding (GO:0005524);; Cellular Component: extracellular space (GO:0005615);; Cellular Component: nucleus (GO:0005634);; Cellular Component: endoplasmic reticulum membrane (GO:0005789);; Cellular Component: plasma membrane (GO:0005886);; Biological Proce…	--	--	[K]	Transcription	Carboxy-terminal domain RNA polymerase II polypeptide A small phosphatase 1 GN=Ctdsp1 OS=Mus musculus (Mouse) PE=1 SV=1	R	General function prediction only	LRRGT00191 [Rattus norvegicus]	biological process: response to stimulus (GO:0050896);; biological process: metabolic process (GO:0008152);; molecular function: catalytic activity (GO:0003824);; molecular function: binding (GO:0005488);; cellular component: extracellular region (GO:0005576);; cellular component: extracellular region part (GO:0044421);; cellular component: cell (GO:0005623);; cellular component: organelle (GO:00…
ENSMUSG00000046694	Fam46b	0.00617399	1.43516	up	--	--	--	--	--	[S]	Function unknown	Protein FAM46B GN=Fam46b OS=Mus musculus (Mouse) PE=2 SV=3	S	Function unknown	protein FAM46B [Mus musculus]	--
ENSMUSG00000033491	Prss35	0.00955726	1.39436	up	[E]	Amino acid transport and metabolism	Molecular Function: serine-type endopeptidase activity (GO:0004252);; Cellular Component: extracellular region (GO:0005576);; Cellular Component: mitochondrion (GO:0005739);; Biological Process: proteolysis (GO:0006508);;	--	--	--	--	Inactive serine protease 35 (Precursor) GN=Prss35 OS=Mus musculus (Mouse) PE=2 SV=1	O	Posttranslational modification, protein turnover, chaperones	protease, serine, 35, isoform CRA_b [Mus musculus]	biological process: metabolic process (GO:0008152);; molecular function: catalytic activity (GO:0003824);; cellular component: extracellular region (GO:0005576);; cellular component: cell (GO:0005623);; cellular component: organelle (GO:0043226);; cellular component: cell part (GO:0044464)
ENSMUSG00000017737	Mmp9	0.0389375	2.32896	up	--	--	Biological Process: skeletal system development (GO:0001501);; Biological Process: ossification (GO:0001503);; Biological Process: ovarian follicle development (GO:0001541);; Biological Process: ovulation from ovarian follicle (GO:0001542);; Biological Process: luteinization (GO:0001553);; Biological Process: response to hypoxia (GO:0001666);; Molecular Function: fibronectin binding (GO:0001968);…	K01403|0|mmu:17395|Mmp9, AW743869, B/MMP9, Clg4b, MMP-9, pro-MMP-9; matrix metallopeptidase 9 (EC:3.4.24.35); K01403 matrix metalloproteinase-9 (gelatinase B) [EC:3.4.24.35] (A)	TNF signaling pathway (ko04668);; Leukocyte transendothelial migration (ko04670);; Estrogen signaling pathway (ko04915);; Hepatitis B (ko05161);; Pathways in cancer (ko05200);; Transcriptional misregulation in cancer (ko05202);; Proteoglycans in cancer (ko05205);; MicroRNAs in cancer (ko05206);; Bladder cancer (ko05219)	[OW]	Posttranslational modification, protein turnover, chaperones;; Extracellular structures	Matrix metalloproteinase-9 (Precursor) GN=Mmp9 OS=Mus musculus (Mouse) PE=2 SV=2	W	Extracellular structures	matrix metalloproteinase-9 precursor [Mus musculus]	biological process: multicellular organismal process (GO:0032501);; biological process: developmental process (GO:0032502);; biological process: single-organism process (GO:0044699);; biological process: reproduction (GO:0000003);; biological process: reproductive process (GO:0022414);; biological process: rhythmic process (GO:0048511);; biological process: multi-organism process (GO:0051704);; b…
ENSMUSG00000061740	Cyp2d22	0.00181586	1.56265	up	[Q]	Secondary metabolites biosynthesis, transport and catabolism	Biological Process: liver development (GO:0001889);; Molecular Function: steroid 21-monooxygenase activity (GO:0004509);; Molecular Function: iron ion binding (GO:0005506);; Cellular Component: mitochondrion (GO:0005739);; Cellular Component: endoplasmic reticulum membrane (GO:0005789);; Biological Process: female pregnancy (GO:0007565);; Molecular Function: drug binding (GO:0008144);; Biological…	K07414|0|mmu:56448|Cyp2d22, 2D22; cytochrome P450, family 2, subfamily d, polypeptide 22; K07414 cytochrome P450, family 2, subfamily D [EC:1.14.14.1] (A)	Steroid hormone biosynthesis (ko00140);; Serotonergic synapse (ko04726)	[Q]	Secondary metabolites biosynthesis, transport and catabolism	Cytochrome P450 2D4 GN=Cyp2d4 OS=Rattus norvegicus (Rat) PE=2 SV=2	Q	Secondary metabolites biosynthesis, transport and catabolism	mCG20388, isoform CRA_a [Mus musculus]	biological process: multicellular organismal process (GO:0032501);; biological process: developmental process (GO:0032502);; biological process: single-organism process (GO:0044699);; biological process: metabolic process (GO:0008152);; molecular function: catalytic activity (GO:0003824);; molecular function: binding (GO:0005488);; cellular component: cell (GO:0005623);; cellular component: organ…
ENSMUSG00000071001	Hrct1	0.0201767	2.10066	up	--	--	Molecular Function: peptidase activity (GO:0008233);; Biological Process: cellular process (GO:0009987);; Cellular Component: integral component of membrane (GO:0016021);;	--	--	--	--	Histidine-rich carboxyl terminus protein 1 GN=Hrct1 OS=Mus musculus (Mouse) PE=4 SV=2	S	Function unknown	histidine-rich carboxyl terminus protein 1 [Mus musculus]	biological process: metabolic process (GO:0008152);; molecular function: catalytic activity (GO:0003824);; biological process: cellular process (GO:0009987);; cellular component: membrane (GO:0016020);; cellular component: membrane part (GO:0044425)
Mus_musculus_newGene_57971	--	0.00444592	-2.48891	down	--	--	Cellular Component: nucleus (GO:0005634);; Biological Process: regulation of transcription from RNA polymerase II promoter (GO:0006357);; Biological Process: protein dephosphorylation (GO:0006470);; Molecular Function: CTD phosphatase activity (GO:0008420);; Biological Process: negative regulation of neuron differentiation (GO:0045665);; Molecular Function: metal ion binding (GO:0046872);; Biolog…	K15731|4.47242e-24|pon:100435596|CTDSP1; CTD (carboxy-terminal domain, RNA polymerase II, polypeptide A) small phosphatase 1; K15731 carboxy-terminal domain RNA polymerase II polypeptide A small phosphatase [EC:3.1.3.16] (A)	--	[K]	Transcription	Carboxy-terminal domain RNA polymerase II polypeptide A small phosphatase 1 GN=Ctdsp1 OS=Mus musculus (Mouse) PE=1 SV=1	K	Transcription	PREDICTED: carboxy-terminal domain RNA polymerase II polypeptide A small phosphatase 1 isoform X1 [Ictidomys tridecemlineatus]	cellular component: cell (GO:0005623);; cellular component: organelle (GO:0043226);; cellular component: cell part (GO:0044464);; biological process: biological regulation (GO:0065007);; biological process: metabolic process (GO:0008152);; biological process: cellular process (GO:0009987);; molecular function: catalytic activity (GO:0003824);; biological process: multicellular organismal process …
Mus_musculus_newGene_76362	--	0.0155411	1.56397	up	--	--	--	--	--	--	--	--	S	Function unknown	mCG148129 [Mus musculus]	--
ENSMUSG00000092544	Gm20422	0.0230905	2.02089	up	[R]	General function prediction only	Molecular Function: metal ion binding (GO:0046872);;	K09228|1.83626e-100|mmu:620419|Zfp963; zinc finger protein 963; K09228 KRAB domain-containing zinc finger protein (A)	--	[R]	General function prediction only	Zinc finger protein 431 GN=Znf431 OS=Mus musculus (Mouse) PE=1 SV=1	K	Transcription	RIKEN cDNA D330038O06, isoform CRA_b [Mus musculus]	molecular function: binding (GO:0005488)
ENSMUSG00000058126	Tpm3-rs7	3.00238e-07	-1.26288	down	--	--	Cellular Component: stress fiber (GO:0001725);; Cellular Component: podosome (GO:0002102);; Molecular Function: actin binding (GO:0003779);; Biological Process: brain development (GO:0007420);; Cellular Component: growth cone (GO:0030426);; Cellular Component: cortical cytoskeleton (GO:0030863);; Cellular Component: filamentous actin (GO:0031941);; Cellular Component: cleavage furrow (GO:0032154)…	K09290|1.73895e-139|mmu:59069|Tpm3, TM30nm, TMnm, Tm5NM, Tpm-5, Tpm5, Trop-5, gamma-TM, hTM30nm, hTMnm; tropomyosin 3, gamma; K09290 tropomyosin 3 (A)	Cardiac muscle contraction (ko04260);; Adrenergic signaling in cardiomyocytes (ko04261);; Pathways in cancer (ko05200);; Thyroid cancer (ko05216);; Hypertrophic cardiomyopathy (HCM) (ko05410);; Dilated cardiomyopathy (ko05414)	[Z]	Cytoskeleton	Tropomyosin alpha-3 chain GN=Tpm3 OS=Rattus norvegicus (Rat) PE=1 SV=2	Z	Cytoskeleton	tropomyosin alpha-3 chain isoform 3 [Mus musculus]	cellular component: cell (GO:0005623);; cellular component: organelle (GO:0043226);; cellular component: organelle part (GO:0044422);; cellular component: cell part (GO:0044464);; cellular component: macromolecular complex (GO:0032991);; molecular function: binding (GO:0005488);; biological process: multicellular organismal process (GO:0032501);; biological process: developmental process (GO:0032…
ENSMUSG00000038393	Txnip	3.06482e-07	1.24196	up	--	--	Biological Process: negative regulation of transcription from RNA polymerase II promoter (GO:0000122);; Molecular Function: enzyme inhibitor activity (GO:0004857);; Cellular Component: nucleus (GO:0005634);; Cellular Component: mitochondrial intermembrane space (GO:0005758);; Biological Process: protein import into nucleus (GO:0006606);; Biological Process: cell cycle (GO:0007049);; Biological Pr…	--	--	[R]	General function prediction only	Thioredoxin-interacting protein GN=Txnip OS=Mus musculus (Mouse) PE=1 SV=1	K	Transcription	thioredoxin-interacting protein isoform 1 [Mus musculus]	biological process: biological regulation (GO:0065007);; molecular function: enzyme regulator activity (GO:0030234);; cellular component: cell (GO:0005623);; cellular component: organelle (GO:0043226);; cellular component: cell part (GO:0044464);; cellular component: membrane-enclosed lumen (GO:0031974);; cellular component: organelle part (GO:0044422);; biological process: single-organism proces…
ENSMUSG00000001128	Cfp	0.000216792	-1.29278	down	--	--	Molecular Function: ATP binding (GO:0005524);; Cellular Component: extracellular region (GO:0005576);; Biological Process: complement activation, alternative pathway (GO:0006957);; Biological Process: neurotransmitter secretion (GO:0007269);; Cellular Component: synaptic vesicle (GO:0008021);; Cellular Component: extracellular matrix (GO:0031012);;	K15412|0|mmu:18636|Cfp, BCFG, Pfc; complement factor properdin; K15412 complement factor properdin (A)	Herpes simplex infection (ko05168)	[RP]	General function prediction only;; Inorganic ion transport and metabolism	Properdin (Precursor) GN=Cfp OS=Mus musculus (Mouse) PE=2 SV=2	P	Inorganic ion transport and metabolism	properdin precursor [Mus musculus]	molecular function: binding (GO:0005488);; cellular component: extracellular region (GO:0005576);; biological process: immune system process (GO:0002376);; biological process: metabolic process (GO:0008152);; biological process: single-organism process (GO:0044699);; biological process: response to stimulus (GO:0050896);; biological process: biological regulation (GO:0065007);; biological process…
ENSMUSG00000091679	Vmn2r96	1.25442e-09	-4.13317	down	--	--	Molecular Function: G-protein coupled receptor activity (GO:0004930);; Cellular Component: plasma membrane (GO:0005886);; Biological Process: G-protein coupled receptor signaling pathway (GO:0007186);; Cellular Component: integral component of membrane (GO:0016021);;	--	--	[PT]	Inorganic ion transport and metabolism;; Signal transduction mechanisms	Vomeronasal type-2 receptor 116 {ECO:0000312|MGI:MGI:3646674} (Precursor) OS=Mus musculus (Mouse) PE=1 SV=1	T	Signal transduction mechanisms	vomeronasal 2, receptor 96 [Mus musculus]	biological process: cellular process (GO:0009987);; biological process: signaling (GO:0023052);; biological process: single-organism process (GO:0044699);; biological process: response to stimulus (GO:0050896);; biological process: biological regulation (GO:0065007);; molecular function: receptor activity (GO:0004872);; molecular function: molecular transducer activity (GO:0060089);; cellular com…
ENSMUSG00000001270	Ckb	0.0314626	-1.52007	down	--	--	Molecular Function: creatine kinase activity (GO:0004111);; Molecular Function: protein binding (GO:0005515);; Molecular Function: ATP binding (GO:0005524);; Cellular Component: mitochondrion (GO:0005739);; Cellular Component: plasma membrane (GO:0005886);; Biological Process: brain development (GO:0007420);; Biological Process: phosphorylation (GO:0016310);; Biological Process: cellular chloride…	K00933|0|mmu:12709|Ckb, B-CK, Bck, Ck-3, Ck3, Ckbb; creatine kinase, brain (EC:2.7.3.2); K00933 creatine kinase [EC:2.7.3.2] (A)	Arginine and proline metabolism (ko00330)	[C]	Energy production and conversion	Creatine kinase B-type GN=Ckb OS=Mus musculus (Mouse) PE=1 SV=1	C	Energy production and conversion	creatine kinase B-type [Mus musculus]	biological process: metabolic process (GO:0008152);; biological process: cellular process (GO:0009987);; molecular function: catalytic activity (GO:0003824);; molecular function: binding (GO:0005488);; cellular component: cell (GO:0005623);; cellular component: organelle (GO:0043226);; cellular component: cell part (GO:0044464);; cellular component: membrane (GO:0016020);; biological process: mul…
ENSMUSG00000035877	Zhx3	0.00151703	1.03667	up	--	--	Biological Process: negative regulation of transcription from RNA polymerase II promoter (GO:0000122);; Molecular Function: sequence-specific DNA binding transcription factor activity (GO:0003700);; Molecular Function: transcription corepressor activity (GO:0003714);; Cellular Component: nucleolus (GO:0005730);; Cellular Component: cell cortex (GO:0005938);; Molecular Function: protein homodimeri…	--	--	--	--	Zinc fingers and homeoboxes protein 3 GN=Zhx3 OS=Mus musculus (Mouse) PE=1 SV=2	K	Transcription	zinc fingers and homeoboxes protein 3 [Mus musculus]	biological process: biological regulation (GO:0065007);; molecular function: nucleic acid binding transcription factor activity (GO:0001071);; molecular function: protein binding transcription factor activity (GO:0000988);; cellular component: cell (GO:0005623);; cellular component: organelle (GO:0043226);; cellular component: organelle part (GO:0044422);; cellular component: cell part (GO:004446…
ENSMUSG00000066861	Oas1g	0.000489022	-1.91541	down	--	--	Molecular Function: 2'-5'-oligoadenylate synthetase activity (GO:0001730);; Molecular Function: double-stranded RNA binding (GO:0003725);; Molecular Function: protein binding (GO:0005515);; Molecular Function: ATP binding (GO:0005524);; Cellular Component: nucleus (GO:0005634);; Cellular Component: mitochondrion (GO:0005739);; Cellular Component: endoplasmic reticulum (GO:0005783);; Biological Pr…	K14216|0|mmu:23960|Oas1g, AI449562, L2, Mmu-L, Mmu-L2, Oas1b, Oias-1, Oias1; 2'-5' oligoadenylate synthetase 1G; K14216 2'-5'-oligoadenylate synthetase [EC:2.7.7.84] (A)	Hepatitis C (ko05160);; Measles (ko05162);; Influenza A (ko05164);; Herpes simplex infection (ko05168)	--	--	2&apos;-5&apos;-oligoadenylate synthase 1A GN=Oas1a OS=Mus musculus (Mouse) PE=2 SV=2	J	Translation, ribosomal structure and biogenesis	2&apos;-5&apos; oligoadenylate synthetase 1G [Mus musculus]	biological process: metabolic process (GO:0008152);; molecular function: catalytic activity (GO:0003824);; molecular function: binding (GO:0005488);; cellular component: cell (GO:0005623);; cellular component: organelle (GO:0043226);; cellular component: cell part (GO:0044464);; biological process: cellular process (GO:0009987);; biological process: single-organism process (GO:0044699);; biologic…
ENSMUSG00000031740	Mmp2	1.99703e-15	5.48611	up	--	--	Biological Process: angiogenesis (GO:0001525);; Biological Process: ovarian follicle development (GO:0001541);; Biological Process: ovulation from ovarian follicle (GO:0001542);; Biological Process: luteinization (GO:0001553);; Biological Process: response to hypoxia (GO:0001666);; Biological Process: blood vessel maturation (GO:0001955);; Biological Process: intramembranous ossification (GO:0001…	K01398|0|mmu:17390|Mmp2, Clg4a, GelA, MMP-2; matrix metallopeptidase 2 (EC:3.4.24.24); K01398 matrix metalloproteinase-2 (gelatinase A) [EC:3.4.24.24] (A)	Leukocyte transendothelial migration (ko04670);; GnRH signaling pathway (ko04912);; Estrogen signaling pathway (ko04915);; Pathways in cancer (ko05200);; Proteoglycans in cancer (ko05205);; Bladder cancer (ko05219)	[OW]	Posttranslational modification, protein turnover, chaperones;; Extracellular structures	PEX (Precursor) GN=Mmp2 OS=Mus musculus (Mouse) PE=2 SV=1	W	Extracellular structures	72 kDa type IV collagenase precursor [Mus musculus]	biological process: developmental process (GO:0032502);; biological process: single-organism process (GO:0044699);; biological process: reproduction (GO:0000003);; biological process: reproductive process (GO:0022414);; biological process: multicellular organismal process (GO:0032501);; biological process: rhythmic process (GO:0048511);; biological process: multi-organism process (GO:0051704);; b…
ENSMUSG00000026393	Nek7	6.73287e-20	2.00057	up	[RTKL]	General function prediction only;; Signal transduction mechanisms;; Transcription;; Replication, recombination and repair	Molecular Function: magnesium ion binding (GO:0000287);; Cellular Component: spindle pole (GO:0000922);; Molecular Function: protein serine/threonine kinase activity (GO:0004674);; Molecular Function: signal transducer activity (GO:0004871);; Molecular Function: ATP binding (GO:0005524);; Cellular Component: cytoplasm (GO:0005737);; Cellular Component: microtubule organizing center (GO:0005815);;…	K08857|0|mmu:59125|Nek7, 2810460C19Rik, AU020186; NIMA (never in mitosis gene a)-related expressed kinase 7 (EC:2.7.11.1); K08857 NIMA (never in mitosis gene a)-related kinase [EC:2.7.11.1] (A)	--	[D]	Cell cycle control, cell division, chromosome partitioning	Serine/threonine-protein kinase Nek7 GN=Nek7 OS=Mus musculus (Mouse) PE=2 SV=1	D	Cell cycle control, cell division, chromosome partitioning	serine/threonine-protein kinase Nek7 [Mus musculus]	molecular function: binding (GO:0005488);; cellular component: cell (GO:0005623);; cellular component: organelle (GO:0043226);; cellular component: organelle part (GO:0044422);; cellular component: cell part (GO:0044464);; biological process: metabolic process (GO:0008152);; biological process: cellular process (GO:0009987);; molecular function: catalytic activity (GO:0003824);; molecular functio…
ENSMUSG00000091649	Phf11b	0.0152219	-1.52493	down	--	--	Cellular Component: nucleus (GO:0005634);; Biological Process: transcription, DNA-templated (GO:0006351);; Biological Process: organelle organization (GO:0006996);; Molecular Function: zinc ion binding (GO:0008270);; Molecular Function: histone-lysine N-methyltransferase activity (GO:0018024);;	--	--	[K]	Transcription	PHD finger protein 11A GN=Phf11a OS=Mus musculus (Mouse) PE=2 SV=1	K	Transcription	PHD finger protein 11 family member [Mus musculus]	cellular component: cell (GO:0005623);; cellular component: organelle (GO:0043226);; cellular component: cell part (GO:0044464);; biological process: metabolic process (GO:0008152);; biological process: cellular process (GO:0009987);; biological process: cellular component organization or biogenesis (GO:0071840);; molecular function: binding (GO:0005488);; biological process: single-organism proc…
ENSMUSG00000002944	Cd36	0.036797	-1.34185	down	--	--	Biological Process: negative regulation of transcription from RNA polymerase II promoter (GO:0000122);; Biological Process: long-chain fatty acid metabolic process (GO:0001676);; Biological Process: positive regulation of cell-matrix adhesion (GO:0001954);; Biological Process: pattern recognition receptor signaling pathway (GO:0002221);; Biological Process: negative regulation of systemic arteria…	K06259|0|mmu:12491|Cd36, FAT, GPIV, Scarb3; CD36 antigen; K06259 CD36 antigen (A)	PPAR signaling pathway (ko03320);; Phagosome (ko04145);; AMPK signaling pathway (ko04152);; ECM-receptor interaction (ko04512);; Hematopoietic cell lineage (ko04640);; Adipocytokine signaling pathway (ko04920);; Fat digestion and absorption (ko04975);; Malaria (ko05144)	[T]	Signal transduction mechanisms	Platelet glycoprotein 4 GN=Cd36 OS=Mus musculus (Mouse) PE=1 SV=2	T	Signal transduction mechanisms	platelet glycoprotein 4 [Mus musculus]	biological process: biological regulation (GO:0065007);; biological process: metabolic process (GO:0008152);; biological process: cellular process (GO:0009987);; biological process: single-organism process (GO:0044699);; biological process: immune system process (GO:0002376);; biological process: signaling (GO:0023052);; biological process: response to stimulus (GO:0050896);; biological process: …
ENSMUSG00000066613	Zfp932	0.0153678	-1.05242	down	[R]	General function prediction only	--	--	--	[R]	General function prediction only	Zinc finger protein 431 GN=Znf431 OS=Mus musculus (Mouse) PE=1 SV=1	R	General function prediction only	zinc finger protein 932 [Mus musculus]	--
ENSMUSG00000071984	Fndc1	0.00806209	-1.75181	down	--	--	Biological Process: positive regulation of protein phosphorylation (GO:0001934);; Cellular Component: extracellular region (GO:0005576);; Cellular Component: plasma membrane (GO:0005886);; Cellular Component: cell-cell junction (GO:0005911);; Biological Process: positive regulation of cardiac muscle cell apoptotic process (GO:0010666);; Cellular Component: mitochondrial membrane (GO:0031966);; Bi…	--	--	--	--	Fibronectin type III domain-containing protein 1 (Precursor) GN=Fndc1 OS=Rattus norvegicus (Rat) PE=1 SV=2	T	Signal transduction mechanisms	fibronectin type III domain-containing protein 1 [Mus musculus]	biological process: biological regulation (GO:0065007);; cellular component: extracellular region (GO:0005576);; cellular component: cell (GO:0005623);; cellular component: membrane (GO:0016020);; cellular component: cell part (GO:0044464);; cellular component: cell junction (GO:0030054);; cellular component: organelle (GO:0043226);; cellular component: organelle part (GO:0044422);; biological pr…
ENSMUSG00000035929	H2-Q4	0.00806209	-1.35602	down	--	--	Biological Process: positive regulation of T cell mediated cytotoxicity (GO:0001916);; Biological Process: antigen processing and presentation of endogenous peptide antigen via MHC class Ib (GO:0002476);; Biological Process: antigen processing and presentation of endogenous peptide antigen via MHC class I via ER pathway, TAP-dependent (GO:0002485);; Molecular Function: receptor binding (GO:000510…	--	--	--	--	H-2 class I histocompatibility antigen, Q8 alpha chain (Precursor) GN=H2-Q8 OS=Mus musculus (Mouse) PE=2 SV=1	S	Function unknown	histocompatibility 2, Q region locus 4 precursor [Mus musculus]	biological process: biological regulation (GO:0065007);; biological process: immune system process (GO:0002376);; molecular function: binding (GO:0005488);; cellular component: cell (GO:0005623);; cellular component: membrane (GO:0016020);; cellular component: membrane part (GO:0044425);; cellular component: cell part (GO:0044464);; cellular component: macromolecular complex (GO:0032991);; biolog…
ENSMUSG00000028339	Col15a1	0.000245962	-1.37525	down	--	--	Molecular Function: structural molecule activity (GO:0005198);; Cellular Component: collagen trimer (GO:0005581);; Cellular Component: basement membrane (GO:0005604);; Cellular Component: extracellular space (GO:0005615);; Biological Process: cell adhesion (GO:0007155);;	K08135|0|mmu:12819|Col15a1; collagen, type XV, alpha 1; K08135 collagen, type XV, alpha (A)	Protein digestion and absorption (ko04974)	[W]	Extracellular structures	Restin (Precursor) GN=Col15a1 OS=Mus musculus (Mouse) PE=1 SV=2	W	Extracellular structures	collagen alpha-1(XV) chain precursor [Mus musculus]	molecular function: structural molecule activity (GO:0005198);; cellular component: collagen trimer (GO:0005581);; cellular component: macromolecular complex (GO:0032991);; cellular component: extracellular region (GO:0005576);; cellular component: extracellular matrix (GO:0031012);; cellular component: extracellular matrix part (GO:0044420);; cellular component: extracellular region part (GO:004…
ENSMUSG00000057346	Apol9a	0.0358561	-1.17113	down	--	--	Cellular Component: extracellular region (GO:0005576);; Biological Process: lipid transport (GO:0006869);; Molecular Function: lipid binding (GO:0008289);; Biological Process: lipoprotein metabolic process (GO:0042157);;	K14480|0|mmu:223672|Apol9a; apolipoprotein L 9a; K14480 apolipoprotein L (A)	--	--	--	Apolipoprotein L domain-containing protein 1 GN=Apold1 OS=Rattus norvegicus (Rat) PE=1 SV=1	S	Function unknown	apolipoprotein L 9a [Mus musculus]	cellular component: extracellular region (GO:0005576);; biological process: single-organism process (GO:0044699);; biological process: localization (GO:0051179);; molecular function: binding (GO:0005488);; biological process: metabolic process (GO:0008152)
ENSMUSG00000037921	Ddx60	0.0103662	-1.19611	down	[L]	Replication, recombination and repair	Molecular Function: double-stranded DNA binding (GO:0003690);; Molecular Function: double-stranded RNA binding (GO:0003725);; Molecular Function: single-stranded RNA binding (GO:0003727);; Molecular Function: protein binding (GO:0005515);; Molecular Function: ATP binding (GO:0005524);; Cellular Component: cytoplasm (GO:0005737);; Molecular Function: ATP-dependent helicase activity (GO:0008026);; …	--	--	[R]	General function prediction only	Superkiller viralicidic activity 2-like 2 GN=Skiv2l2 OS=Mus musculus (Mouse) PE=1 SV=1	A	RNA processing and modification	probable ATP-dependent RNA helicase DDX60 [Mus musculus]	molecular function: binding (GO:0005488);; cellular component: cell (GO:0005623);; cellular component: cell part (GO:0044464);; biological process: metabolic process (GO:0008152);; biological process: cellular process (GO:0009987);; biological process: single-organism process (GO:0044699);; molecular function: catalytic activity (GO:0003824);; biological process: biological regulation (GO:0065007)
ENSMUSG00000024087	Cyp1b1	6.65128e-05	-1.91569	down	--	--	Biological Process: angiogenesis (GO:0001525);; Molecular Function: iron ion binding (GO:0005506);; Cellular Component: endoplasmic reticulum membrane (GO:0005789);; Biological Process: xenobiotic metabolic process (GO:0006805);; Biological Process: estrogen metabolic process (GO:0008210);; Molecular Function: electron carrier activity (GO:0009055);; Biological Process: toxin metabolic process (G…	K07410|0|mmu:13078|Cyp1b1, CP1B, P4501b1; cytochrome P450, family 1, subfamily b, polypeptide 1 (EC:1.14.14.1); K07410 cytochrome P450, family 1, subfamily B, polypeptide 1 [EC:1.14.14.1] (A)	Steroid hormone biosynthesis (ko00140);; Tryptophan metabolism (ko00380);; Metabolism of xenobiotics by cytochrome P450 (ko00980);; Ovarian steroidogenesis (ko04913);; Chemical carcinogenesis (ko05204);; MicroRNAs in cancer (ko05206)	[Q]	Secondary metabolites biosynthesis, transport and catabolism	Cytochrome P450 1B1 GN=Cyp1b1 OS=Mus musculus (Mouse) PE=1 SV=3	Q	Secondary metabolites biosynthesis, transport and catabolism	cytochrome P450 1B1 [Mus musculus]	biological process: developmental process (GO:0032502);; biological process: single-organism process (GO:0044699);; molecular function: binding (GO:0005488);; cellular component: cell (GO:0005623);; cellular component: membrane (GO:0016020);; cellular component: organelle (GO:0043226);; cellular component: organelle part (GO:0044422);; cellular component: membrane part (GO:0044425);; cellular com…
ENSMUSG00000012422	Tmem167	0.0236992	1.11348	up	--	--	Cellular Component: Golgi apparatus (GO:0005794);; Cellular Component: integral component of membrane (GO:0016021);;	--	--	[S]	Function unknown	Protein kish-A (Precursor) GN=Tmem167a OS=Mus musculus (Mouse) PE=2 SV=1	S	Function unknown	protein kish-A precursor [Mus musculus]	cellular component: cell (GO:0005623);; cellular component: organelle (GO:0043226);; cellular component: cell part (GO:0044464);; cellular component: membrane (GO:0016020);; cellular component: membrane part (GO:0044425)
ENSMUSG00000053063	Clec12a	0.00374331	-2.30698	down	--	--	Cellular Component: plasma membrane (GO:0005886);; Cellular Component: cell surface (GO:0009986);; Cellular Component: integral component of membrane (GO:0016021);; Molecular Function: protein phosphatase binding (GO:0019903);; Molecular Function: carbohydrate binding (GO:0030246);; Biological Process: regulation of immune response (GO:0050776);;	K17516|2.62084e-174|mmu:232413|Clec12a, CLL-1, D230024O04, KLRL1, Micl; C-type lectin domain family 12, member a; K17516 C-type lectin domain family 12 member A (A)	--	[TV]	Signal transduction mechanisms;; Defense mechanisms	C-type lectin domain family 12 member A GN=Clec12a OS=Mus musculus (Mouse) PE=2 SV=1	TV	Signal transduction mechanisms;; Defense mechanisms	C-type lectin domain family 12, member a, isoform CRA_b [Mus musculus]	cellular component: cell (GO:0005623);; cellular component: membrane (GO:0016020);; cellular component: cell part (GO:0044464);; cellular component: membrane part (GO:0044425);; molecular function: binding (GO:0005488);; biological process: biological regulation (GO:0065007)
ENSMUSG00000025473	Adam8	0.000909493	-1.16663	down	--	--	Biological Process: cell morphogenesis (GO:0000902);; Biological Process: angiogenesis (GO:0001525);; Cellular Component: podosome (GO:0002102);; Biological Process: leukocyte migration involved in inflammatory response (GO:0002523);; Biological Process: positive regulation of acute inflammatory response (GO:0002675);; Molecular Function: metalloendopeptidase activity (GO:0004222);; Molecular Fun…	K06540|0|mmu:11501|Adam8, CD156, CD156a, E430039A18Rik, MS2; a disintegrin and metallopeptidase domain 8; K06540 disintegrin and metalloproteinase domain-containing protein 8 [EC:3.4.24.-] (A)	--	[O]	Posttranslational modification, protein turnover, chaperones	Disintegrin and metalloproteinase domain-containing protein 8 (Precursor) GN=Adam8 OS=Mus musculus (Mouse) PE=1 SV=3	O	Posttranslational modification, protein turnover, chaperones	disintegrin and metalloproteinase domain-containing protein 8 precursor [Mus musculus]	biological process: cellular process (GO:0009987);; biological process: developmental process (GO:0032502);; biological process: single-organism process (GO:0044699);; biological process: cellular component organization or biogenesis (GO:0071840);; cellular component: cell (GO:0005623);; cellular component: macromolecular complex (GO:0032991);; cellular component: organelle (GO:0043226);; cellula…
ENSMUSG00000021390	Ogn	0.000489022	1.76371	up	[S]	Function unknown	Cellular Component: proteinaceous extracellular matrix (GO:0005578);; Cellular Component: extracellular space (GO:0005615);; Molecular Function: growth factor activity (GO:0008083);; Biological Process: negative regulation of smooth muscle cell proliferation (GO:0048662);;	K08126|0|mmu:18295|Ogn, 3110079A16Rik, OG, OIF, SLRR3A, mimecan, mimican; osteoglycin; K08126 osteoglycin (osteoinductive factor, mimecan) (A)	--	[R]	General function prediction only	Mimecan (Precursor) GN=Ogn OS=Mus musculus (Mouse) PE=2 SV=1	R	General function prediction only	mimecan precursor [Mus musculus]	cellular component: extracellular region (GO:0005576);; cellular component: extracellular matrix (GO:0031012);; cellular component: extracellular region part (GO:0044421);; molecular function: binding (GO:0005488);; biological process: biological regulation (GO:0065007)
ENSMUSG00000040170	Fmo2	0.00151703	2.14011	up	[P]	Inorganic ion transport and metabolism	Molecular Function: N,N-dimethylaniline monooxygenase activity (GO:0004499);; Cellular Component: endoplasmic reticulum membrane (GO:0005789);; Biological Process: organic acid metabolic process (GO:0006082);; Biological Process: xenobiotic metabolic process (GO:0006805);; Biological Process: toxin metabolic process (GO:0009404);; Cellular Component: integral component of membrane (GO:0016021);; …	K00485|0|mmu:55990|Fmo2, 2310008D08Rik, 2310042I22Rik, AW107733; flavin containing monooxygenase 2 (EC:1.14.13.8); K00485 dimethylaniline monooxygenase (N-oxide forming) [EC:1.14.13.8] (A)	Drug metabolism - cytochrome P450 (ko00982)	[Q]	Secondary metabolites biosynthesis, transport and catabolism	Dimethylaniline monooxygenase [N-oxide-forming] 2 GN=Fmo2 OS=Mus musculus (Mouse) PE=1 SV=3	Q	Secondary metabolites biosynthesis, transport and catabolism	dimethylaniline monooxygenase [N-oxide-forming] 2 [Mus musculus]	biological process: metabolic process (GO:0008152);; biological process: single-organism process (GO:0044699);; molecular function: catalytic activity (GO:0003824);; cellular component: cell (GO:0005623);; cellular component: membrane (GO:0016020);; cellular component: organelle (GO:0043226);; cellular component: organelle part (GO:0044422);; cellular component: membrane part (GO:0044425);; cellu…
ENSMUSG00000052957	Gas1	0.00884479	1.18079	up	--	--	Biological Process: positive regulation of mesenchymal cell proliferation (GO:0002053);; Molecular Function: protein binding (GO:0005515);; Biological Process: cell cycle arrest (GO:0007050);; Biological Process: axon guidance (GO:0007411);; Biological Process: negative regulation of protein processing (GO:0010955);; Biological Process: cerebellum morphogenesis (GO:0021587);; Biological Process: …	K06232|5.78131e-140|mmu:14451|Gas1, AW554192, Gas-1; growth arrest specific 1; K06232 growth arrest-specific 1 (A)	Hedgehog signaling pathway (ko04340)	--	--	Growth arrest-specific protein 1 (Precursor) GN=Gas1 OS=Mus musculus (Mouse) PE=2 SV=2	T	Signal transduction mechanisms	growth arrest-specific protein 1 [Mus musculus]	biological process: biological regulation (GO:0065007);; molecular function: binding (GO:0005488);; biological process: cellular process (GO:0009987);; biological process: single-organism process (GO:0044699);; biological process: multicellular organismal process (GO:0032501);; biological process: developmental process (GO:0032502);; biological process: locomotion (GO:0040011);; biological proces…
ENSMUSG00000046314	Stxbp6	0.00557158	1.0788	up	--	--	Cellular Component: cytoplasm (GO:0005737);; Cellular Component: integral component of membrane (GO:0016021);; Biological Process: vesicle-mediated transport (GO:0016192);;	K08519|2.07897e-156|mmu:217517|Stxbp6, BC024598, C85317; syntaxin binding protein 6 (amisyn); K08519 syntaxin-binding protein 6 (A)	--	[U]	Intracellular trafficking, secretion, and vesicular transport	Syntaxin-binding protein 6 GN=Stxbp6 OS=Mus musculus (Mouse) PE=2 SV=1	U	Intracellular trafficking, secretion, and vesicular transport	syntaxin-binding protein 6 [Mus musculus]	cellular component: cell (GO:0005623);; cellular component: cell part (GO:0044464);; cellular component: membrane (GO:0016020);; cellular component: membrane part (GO:0044425);; biological process: localization (GO:0051179)
ENSMUSG00000022501	Prm1	2.6086e-17	#NAME?	down	--	--	Cellular Component: nucleosome (GO:0000786);; Molecular Function: DNA binding (GO:0003677);; Cellular Component: nucleus (GO:0005634);; Cellular Component: cytoplasm (GO:0005737);; Biological Process: nucleus organization (GO:0006997);; Biological Process: multicellular organismal development (GO:0007275);; Biological Process: spermatid development (GO:0007286);; Biological Process: chromosome co…	--	--	--	--	Sperm protamine P1 GN=Prm1 OS=Mus musculus (Mouse) PE=1 SV=2	--	--	sperm protamine P1 [Mus musculus]	cellular component: cell (GO:0005623);; cellular component: macromolecular complex (GO:0032991);; cellular component: organelle (GO:0043226);; cellular component: organelle part (GO:0044422);; cellular component: cell part (GO:0044464);; molecular function: binding (GO:0005488);; biological process: cellular process (GO:0009987);; biological process: cellular component organization or biogenesis …
ENSMUSG00000062515	Fabp4	0.0127438	1.12947	up	--	--	Biological Process: cytokine production (GO:0001816);; Molecular Function: transporter activity (GO:0005215);; Molecular Function: fatty acid binding (GO:0005504);; Molecular Function: protein binding (GO:0005515);; Cellular Component: nucleus (GO:0005634);; Cellular Component: lipid particle (GO:0005811);; Cellular Component: cytosol (GO:0005829);; Biological Process: negative regulation of prot…	K08753|3.74018e-90|mmu:11770|Fabp4, 422/aP2, ALBP/Ap2, Ap2, Lbpl; fatty acid binding protein 4, adipocyte; K08753 fatty acid-binding protein 4, adipocyte (A)	PPAR signaling pathway (ko03320)	[I]	Lipid transport and metabolism	Fatty acid-binding protein, adipocyte GN=Fabp4 OS=Mus musculus (Mouse) PE=1 SV=3	I	Lipid transport and metabolism	Chain A, Troglitazone Bound To Fatty Acid Binding Protein 4	biological process: multicellular organismal process (GO:0032501);; biological process: single-organism process (GO:0044699);; molecular function: transporter activity (GO:0005215);; molecular function: binding (GO:0005488);; cellular component: cell (GO:0005623);; cellular component: organelle (GO:0043226);; cellular component: cell part (GO:0044464);; biological process: biological regulation (…
ENSMUSG00000025202	Scd3	2.78037e-11	-6.03439	down	[I]	Lipid transport and metabolism	Molecular Function: stearoyl-CoA 9-desaturase activity (GO:0004768);; Molecular Function: iron ion binding (GO:0005506);; Biological Process: fatty acid biosynthetic process (GO:0006633);; Biological Process: positive regulation of cholesterol esterification (GO:0010873);; Cellular Component: integral component of endoplasmic reticulum membrane (GO:0030176);; Biological Process: myelination (GO:0…	K00507|0|mmu:30049|Scd3, 4930513N16Rik; stearoyl-coenzyme A desaturase 3; K00507 stearoyl-CoA desaturase (delta-9 desaturase) [EC:1.14.19.1] (A)	Biosynthesis of unsaturated fatty acids (ko01040);; Fatty acid metabolism (ko01212);; PPAR signaling pathway (ko03320);; AMPK signaling pathway (ko04152)	[I]	Lipid transport and metabolism	Acyl-CoA desaturase 1 GN=Scd1 OS=Rattus norvegicus (Rat) PE=2 SV=2	I	Lipid transport and metabolism	stearoyl-coenzyme A desaturase 3 [Mus musculus]	biological process: metabolic process (GO:0008152);; biological process: single-organism process (GO:0044699);; molecular function: catalytic activity (GO:0003824);; molecular function: binding (GO:0005488);; biological process: cellular process (GO:0009987);; biological process: biological regulation (GO:0065007);; cellular component: cell (GO:0005623);; cellular component: membrane (GO:0016020)…
ENSMUSG00000001506	Col1a1	0.00444592	-1.56574	down	--	--	Biological Process: blood vessel development (GO:0001568);; Biological Process: osteoblast differentiation (GO:0001649);; Biological Process: intramembranous ossification (GO:0001957);; Biological Process: endochondral ossification (GO:0001958);; Molecular Function: extracellular matrix structural constituent (GO:0005201);; Cellular Component: collagen type I trimer (GO:0005584);; Cellular Compon…	K06236|3.93332e-169|mmu:12842|Col1a1, Col1a-1, Cola-1, Cola1, Mov-13, Mov13; collagen, type I, alpha 1; K06236 collagen, type I/II/III/V/XI/XXIV/XXVII, alpha (A)	PI3K-Akt signaling pathway (ko04151);; Focal adhesion (ko04510);; ECM-receptor interaction (ko04512);; Platelet activation (ko04611);; Protein digestion and absorption (ko04974);; Amoebiasis (ko05146);; Proteoglycans in cancer (ko05205)	[W]	Extracellular structures	Collagen alpha-1(I) chain (Precursor) GN=Col1a1 OS=Mus musculus (Mouse) PE=1 SV=4	W	Extracellular structures	collagen alpha-1(I) chain precursor [Mus musculus]	biological process: developmental process (GO:0032502);; biological process: single-organism process (GO:0044699);; biological process: cellular process (GO:0009987);; biological process: multicellular organismal process (GO:0032501);; molecular function: structural molecule activity (GO:0005198);; cellular component: extracellular region (GO:0005576);; cellular component: collagen trimer (GO:000…
ENSMUSG00000028150	Rorc	0.00593072	2.09822	up	--	--	Molecular Function: steroid hormone receptor activity (GO:0003707);; Molecular Function: ligand-activated sequence-specific DNA binding RNA polymerase II transcription factor activity (GO:0004879);; Molecular Function: protein binding (GO:0005515);; Cellular Component: nucleus (GO:0005634);; Biological Process: regulation of transcription, DNA-templated (GO:0006355);; Biological Process: protein …	K08534|0|mmu:19885|Rorc, Nr1f3, RORgamma, TOR, Thor; RAR-related orphan receptor gamma; K08534 RAR-related orphan receptor gamma (A)	Circadian rhythm (ko04710);; Inflammatory bowel disease (IBD) (ko05321)	[K]	Transcription	Nuclear receptor ROR-gamma GN=Rorc OS=Mus musculus (Mouse) PE=1 SV=1	K	Transcription	nuclear receptor ROR-gamma [Mus musculus]	biological process: cellular process (GO:0009987);; biological process: signaling (GO:0023052);; biological process: single-organism process (GO:0044699);; biological process: response to stimulus (GO:0050896);; biological process: biological regulation (GO:0065007);; molecular function: receptor activity (GO:0004872);; molecular function: molecular transducer activity (GO:0060089);; biological p…
ENSMUSG00000073412	Lst1	0.0310606	-1.32084	down	--	--	Cellular Component: cytoplasm (GO:0005737);; Biological Process: immune response (GO:0006955);; Biological Process: regulation of cell shape (GO:0008360);; Cellular Component: integral component of membrane (GO:0016021);; Biological Process: dendrite development (GO:0016358);; Biological Process: negative regulation of lymphocyte proliferation (GO:0050672);;	--	--	--	--	Leukocyte-specific transcript 1 protein GN=Lst1 OS=Mus musculus (Mouse) PE=1 SV=1	S	Function unknown	leukocyte-specific transcript 1 protein [Mus musculus]	cellular component: cell (GO:0005623);; cellular component: cell part (GO:0044464);; biological process: immune system process (GO:0002376);; biological process: response to stimulus (GO:0050896);; biological process: biological regulation (GO:0065007);; cellular component: membrane (GO:0016020);; cellular component: membrane part (GO:0044425);; biological process: cellular process (GO:0009987);;…
ENSMUSG00000055546	Timd4	1.2413e-10	-5.29469	down	--	--	Cellular Component: integral component of membrane (GO:0016021);; Cellular Component: cell part (GO:0044464);;	--	--	--	--	T-cell immunoglobulin and mucin domain-containing protein 4 (Precursor) GN=Timd4 OS=Mus musculus (Mouse) PE=1 SV=2	R	General function prediction only	T-cell immunoglobulin and mucin domain-containing protein 4 precursor [Mus musculus]	cellular component: membrane (GO:0016020);; cellular component: membrane part (GO:0044425);; cellular component: cell part (GO:0044464)
ENSMUSG00000054555	Adam12	0.0256682	-1.46285	down	--	--	Molecular Function: metalloendopeptidase activity (GO:0004222);; Cellular Component: nucleolus (GO:0005730);; Cellular Component: mitochondrion (GO:0005739);; Cellular Component: plasma membrane (GO:0005886);; Biological Process: membrane protein ectodomain proteolysis (GO:0006509);; Biological Process: cell adhesion (GO:0007155);; Biological Process: heart development (GO:0007507);; Molecular Fu…	K06835|0|mmu:11489|Adam12, Mltna, mKIAA4001; a disintegrin and metallopeptidase domain 12 (meltrin alpha); K06835 disintegrin and metalloproteinase domain-containing protein 12 [EC:3.4.24.-] (A)	--	[O]	Posttranslational modification, protein turnover, chaperones	Disintegrin and metalloproteinase domain-containing protein 12 (Precursor) GN=Adam12 OS=Mus musculus (Mouse) PE=1 SV=2	O	Posttranslational modification, protein turnover, chaperones	disintegrin and metalloproteinase domain-containing protein 12 precursor [Mus musculus]	biological process: metabolic process (GO:0008152);; molecular function: catalytic activity (GO:0003824);; cellular component: cell (GO:0005623);; cellular component: organelle (GO:0043226);; cellular component: organelle part (GO:0044422);; cellular component: cell part (GO:0044464);; cellular component: membrane (GO:0016020);; biological process: biological adhesion (GO:0022610);; biological pr…
ENSMUSG00000002910	Arrdc2	0.00319222	1.61457	up	--	--	Biological Process: temperature homeostasis (GO:0001659);; Biological Process: signal transduction (GO:0007165);; Biological Process: regulation of response to stimulus (GO:0048583);; Biological Process: negative regulation of multicellular organismal process (GO:0051241);;	--	--	[R]	General function prediction only	Arrestin domain-containing protein 2 GN=Arrdc2 OS=Mus musculus (Mouse) PE=2 SV=1	R	General function prediction only	arrestin domain-containing protein 2 [Mus musculus]	biological process: multicellular organismal process (GO:0032501);; biological process: single-organism process (GO:0044699);; biological process: biological regulation (GO:0065007);; biological process: cellular process (GO:0009987);; biological process: response to stimulus (GO:0050896)
ENSMUSG00000016496	Cd274	0.0130994	-1.27451	down	--	--	Molecular Function: protein binding (GO:0005515);; Biological Process: immune response (GO:0006955);; Biological Process: cell surface receptor signaling pathway (GO:0007166);; Cellular Component: external side of plasma membrane (GO:0009897);; Cellular Component: integral component of membrane (GO:0016021);; Biological Process: T cell costimulation (GO:0031295);; Biological Process: negative reg…	K06745|0|mmu:60533|Cd274, A530045L16Rik, B7h1, Pdcd1l1, Pdcd1lg1, Pdl1; CD274 antigen; K06745 programmed cell death 1 ligand 1 (A)	Cell adhesion molecules (CAMs) (ko04514)	--	--	Programmed cell death 1 ligand 1 (Precursor) GN=Cd274 OS=Mus musculus (Mouse) PE=1 SV=1	T	Signal transduction mechanisms	programmed cell death 1 ligand 1 precursor [Mus musculus]	molecular function: binding (GO:0005488);; biological process: immune system process (GO:0002376);; biological process: response to stimulus (GO:0050896);; biological process: cellular process (GO:0009987);; biological process: signaling (GO:0023052);; biological process: single-organism process (GO:0044699);; biological process: biological regulation (GO:0065007);; cellular component: cell (GO:0…
ENSMUSG00000023827	Agpat4	0.000280658	3.00232	up	[I]	Lipid transport and metabolism	Molecular Function: 1-acylglycerol-3-phosphate O-acyltransferase activity (GO:0003841);; Cellular Component: endoplasmic reticulum (GO:0005783);; Cellular Component: plasma membrane (GO:0005886);; Cellular Component: integral component of membrane (GO:0016021);; Biological Process: CDP-diacylglycerol biosynthetic process (GO:0016024);;	K13523|0|mmu:68262|Agpat4, 1500003P24Rik; 1-acylglycerol-3-phosphate O-acyltransferase 4 (lysophosphatidic acid acyltransferase, delta) (EC:2.3.1.51); K13523 lysophosphatidic acid acyltransferase / lysophosphatidylinositol acyltransferase [EC:2.3.1.51 2.3.1.-] (A)	Glycerolipid metabolism (ko00561);; Glycerophospholipid metabolism (ko00564)	[I]	Lipid transport and metabolism	1-acyl-sn-glycerol-3-phosphate acyltransferase delta GN=Agpat4 OS=Mus musculus (Mouse) PE=2 SV=1	I	Lipid transport and metabolism	1-acyl-sn-glycerol-3-phosphate acyltransferase delta [Mus musculus]	biological process: metabolic process (GO:0008152);; molecular function: catalytic activity (GO:0003824);; cellular component: cell (GO:0005623);; cellular component: organelle (GO:0043226);; cellular component: cell part (GO:0044464);; cellular component: membrane (GO:0016020);; cellular component: membrane part (GO:0044425);; biological process: cellular process (GO:0009987);; biological proces…
Mus_musculus_newGene_49751	--	5.69974e-07	2.91065	up	--	--	Molecular Function: cytochrome-c oxidase activity (GO:0004129);; Cellular Component: mitochondrial respiratory chain (GO:0005746);; Molecular Function: electron carrier activity (GO:0009055);;	K02270|2.13941e-69|cge:100759281|cytochrome c oxidase subunit 7A-related protein, mitochondrial; K02270 cytochrome c oxidase subunit 7a (A)	Oxidative phosphorylation (ko00190);; Cardiac muscle contraction (ko04260);; Non-alcoholic fatty liver disease (NAFLD) (ko04932);; Alzheimer's disease (ko05010);; Parkinson's disease (ko05012);; Huntington's disease (ko05016)	--	--	Cytochrome c oxidase subunit 7A-related protein, mitochondrial (Precursor) OS=Mus musculus (Mouse) PE=1 SV=1	C	Energy production and conversion	cytochrome c oxidase subunit VIIa polypeptide 2-like, isoform CRA_c [Mus musculus]	biological process: metabolic process (GO:0008152);; biological process: cellular process (GO:0009987);; biological process: single-organism process (GO:0044699);; biological process: localization (GO:0051179);; molecular function: catalytic activity (GO:0003824);; molecular function: transporter activity (GO:0005215);; molecular function: electron carrier activity (GO:0009055);; cellular compone…
Mus_musculus_newGene_53016	--	0.0408567	-2.1036	down	--	--	--	--	--	--	--	Ig heavy chain V region VH558 A1/A4 (Precursor) GN=Gm5629 OS=Mus musculus (Mouse) PE=2 SV=1	R	General function prediction only	immunoglobulin heavy chain variable region precursor [Mus musculus]	--
ENSMUSG00000037997	Parp11	0.0213257	-2.04793	down	--	--	Molecular Function: NAD+ ADP-ribosyltransferase activity (GO:0003950);;	K15259|0|mmu:101187|Parp11, 5330431N24Rik, AI851877, ARTD11, HIN1L; poly (ADP-ribose) polymerase family, member 11 (EC:2.4.2.30); K15259 poly [ADP-ribose] polymerase 7/11/12/13 [EC:2.4.2.30] (A)	--	--	--	Poly [ADP-ribose] polymerase 11 GN=Parp11 OS=Mus musculus (Mouse) PE=2 SV=1	S	Function unknown	poly (ADP-ribose) polymerase family, member 11, isoform CRA_b [Mus musculus]	biological process: metabolic process (GO:0008152);; molecular function: catalytic activity (GO:0003824)
ENSMUSG00000026473	Glul	5.45158e-05	1.0584	up	[E]	Amino acid transport and metabolism	Molecular Function: magnesium ion binding (GO:0000287);; Molecular Function: glutamate decarboxylase activity (GO:0004351);; Molecular Function: glutamate-ammonia ligase activity (GO:0004356);; Molecular Function: ATP binding (GO:0005524);; Cellular Component: mitochondrion (GO:0005739);; Cellular Component: rough endoplasmic reticulum (GO:0005791);; Biological Process: glutamine biosynthetic pro…	K01915|0|mmu:14645|Glul, GS, Glns; glutamate-ammonia ligase (glutamine synthetase) (EC:4.1.1.15 6.3.1.2); K01915 glutamine synthetase [EC:6.3.1.2] (A)	Alanine, aspartate and glutamate metabolism (ko00250);; Arginine and proline metabolism (ko00330);; Glyoxylate and dicarboxylate metabolism (ko00630);; Nitrogen metabolism (ko00910);; Biosynthesis of amino acids (ko01230);; Glutamatergic synapse (ko04724);; GABAergic synapse (ko04727)	[E]	Amino acid transport and metabolism	Glutamine synthetase GN=Glul OS=Mus musculus (Mouse) PE=1 SV=6	E	Amino acid transport and metabolism	glutamine synthetase [Mus musculus]	molecular function: binding (GO:0005488);; biological process: metabolic process (GO:0008152);; molecular function: catalytic activity (GO:0003824);; cellular component: cell (GO:0005623);; cellular component: organelle (GO:0043226);; cellular component: cell part (GO:0044464);; biological process: cellular process (GO:0009987);; biological process: single-organism process (GO:0044699);; biologic…
ENSMUSG00000035385	Ccl2	0.0164043	-2.27641	down	--	--	Biological Process: MAPK cascade (GO:0000165);; Biological Process: response to hypoxia (GO:0001666);; Biological Process: positive regulation of endothelial cell proliferation (GO:0001938);; Biological Process: monocyte chemotaxis (GO:0002548);; Cellular Component: extracellular space (GO:0005615);; Cellular Component: cytoplasm (GO:0005737);; Biological Process: cellular calcium ion homeostasis…	K14624|1.5627e-89|mmu:20296|Ccl2, AI323594, HC11, JE, MCAF, MCP-1, MCP1, SMC-CF, Scya2, Sigje; chemokine (C-C motif) ligand 2; K14624 C-C motif chemokine 2 (A)	Cytokine-cytokine receptor interaction (ko04060);; Chemokine signaling pathway (ko04062);; NOD-like receptor signaling pathway (ko04621);; TNF signaling pathway (ko04668);; Chagas disease (American trypanosomiasis) (ko05142);; Malaria (ko05144);; Influenza A (ko05164);; Herpes simplex infection (ko05168);; Rheumatoid arthritis (ko05323)	--	--	C-C motif chemokine 2 (Precursor) GN=Ccl2 OS=Mus musculus (Mouse) PE=1 SV=1	W	Extracellular structures	C-C motif chemokine 2 precursor [Mus musculus]	biological process: metabolic process (GO:0008152);; biological process: cellular process (GO:0009987);; biological process: signaling (GO:0023052);; biological process: single-organism process (GO:0044699);; biological process: response to stimulus (GO:0050896);; biological process: biological regulation (GO:0065007);; biological process: immune system process (GO:0002376);; biological process: …
Mus_musculus_newGene_7612	--	0.0228316	2.03773	up	--	--	--	--	--	--	--	--	S	Function unknown	mCG148321 [Mus musculus]	--
ENSMUSG00000027204	Fbn1	0.000237814	-1.31924	down	--	--	Biological Process: skeletal system development (GO:0001501);; Cellular Component: microfibril (GO:0001527);; Biological Process: kidney development (GO:0001822);; Molecular Function: extracellular matrix structural constituent (GO:0005201);; Molecular Function: calcium ion binding (GO:0005509);; Molecular Function: protein binding (GO:0005515);; Cellular Component: basement membrane (GO:0005604)…	K06825|0|mmu:14118|Fbn1, AI536462, B430209H23, Fib-1, Tsk; fibrillin 1; K06825 fibrillin 1 (A)	--	[T]	Signal transduction mechanisms	Fibrillin-1 (Precursor) GN=Fbn1 OS=Mus musculus (Mouse) PE=1 SV=1	T	Signal transduction mechanisms	fibrillin-1 precursor [Mus musculus]	biological process: multicellular organismal process (GO:0032501);; biological process: developmental process (GO:0032502);; biological process: single-organism process (GO:0044699);; cellular component: extracellular region (GO:0005576);; cellular component: extracellular matrix (GO:0031012);; cellular component: extracellular matrix part (GO:0044420);; cellular component: extracellular region p…
ENSMUSG00000033213	AA467197	0.0316876	-1.01831	down	--	--	Cellular Component: nucleus (GO:0005634);; Cellular Component: mitochondrion (GO:0005739);;	--	--	--	--	Normal mucosa of esophagus-specific gene 1 protein GN=Nmes1 OS=Mus musculus (Mouse) PE=2 SV=1	S	Function unknown	normal mucosa of esophagus-specific gene 1 protein [Mus musculus]	cellular component: cell (GO:0005623);; cellular component: organelle (GO:0043226);; cellular component: cell part (GO:0044464)
ENSMUSG00000016194	Hsd11b1	8.6914e-10	2.08638	up	[IQR]	Lipid transport and metabolism;; Secondary metabolites biosynthesis, transport and catabolism;; General function prediction only	Molecular Function: RNA binding (GO:0003723);; Molecular Function: 11-beta-hydroxysteroid dehydrogenase [NAD(P)] activity (GO:0003845);; Molecular Function: RNA-directed DNA polymerase activity (GO:0003964);; Molecular Function: steroid binding (GO:0005496);; Cellular Component: endoplasmic reticulum membrane (GO:0005789);; Cellular Component: rough endoplasmic reticulum (GO:0005791);; Biological…	K15680|0|mmu:15483|Hsd11b1; hydroxysteroid 11-beta dehydrogenase 1 (EC:1.1.1.146); K15680 corticosteroid 11-beta-dehydrogenase isozyme 1 [EC:1.1.1.146] (A)	Steroid hormone biosynthesis (ko00140);; Metabolism of xenobiotics by cytochrome P450 (ko00980);; Chemical carcinogenesis (ko05204)	[Q]	Secondary metabolites biosynthesis, transport and catabolism	Corticosteroid 11-beta-dehydrogenase isozyme 1 GN=Hsd11b1 OS=Mus musculus (Mouse) PE=1 SV=3	Q	Secondary metabolites biosynthesis, transport and catabolism	corticosteroid 11-beta-dehydrogenase isozyme 1 [Mus musculus]	molecular function: binding (GO:0005488);; biological process: metabolic process (GO:0008152);; biological process: single-organism process (GO:0044699);; molecular function: catalytic activity (GO:0003824);; biological process: cellular process (GO:0009987);; cellular component: cell (GO:0005623);; cellular component: membrane (GO:0016020);; cellular component: organelle (GO:0043226);; cellular …
ENSMUSG00000050370	Ch25h	0.00160534	-2.20417	down	--	--	Molecular Function: cholesterol 25-hydroxylase activity (GO:0001567);; Molecular Function: iron ion binding (GO:0005506);; Cellular Component: endoplasmic reticulum membrane (GO:0005789);; Biological Process: fatty acid biosynthetic process (GO:0006633);; Biological Process: cholesterol metabolic process (GO:0008203);; Cellular Component: integral component of membrane (GO:0016021);; Biological P…	K10223|0|mmu:12642|Ch25h, AI462618, m25OH; cholesterol 25-hydroxylase (EC:1.14.99.38); K10223 cholesterol 25-hydroxylase [EC:1.14.99.38] (A)	Primary bile acid biosynthesis (ko00120)	[I]	Lipid transport and metabolism	Cholesterol 25-hydroxylase GN=Ch25h OS=Mus musculus (Mouse) PE=1 SV=1	I	Lipid transport and metabolism	cholesterol 25-hydroxylase [Mus musculus]	biological process: metabolic process (GO:0008152);; biological process: single-organism process (GO:0044699);; molecular function: catalytic activity (GO:0003824);; molecular function: binding (GO:0005488);; cellular component: cell (GO:0005623);; cellular component: membrane (GO:0016020);; cellular component: organelle (GO:0043226);; cellular component: organelle part (GO:0044422);; cellular co…
ENSMUSG00000073555	Gm4951	0.0262335	-1.35675	down	--	--	Molecular Function: GTPase activity (GO:0003924);; Molecular Function: GTP binding (GO:0005525);; Cellular Component: nucleus (GO:0005634);; Cellular Component: endoplasmic reticulum membrane (GO:0005789);; Cellular Component: Golgi apparatus (GO:0005794);; Biological Process: GTP catabolic process (GO:0006184);; Biological Process: regulation of autophagy (GO:0010506);; Molecular Function: GDP b…	--	--	--	--	Interferon-inducible GTPase 1 GN=Iigp1 OS=Mus musculus (Mouse) PE=1 SV=2	R	General function prediction only	uncharacterized protein LOC240327 [Mus musculus]	biological process: metabolic process (GO:0008152);; molecular function: catalytic activity (GO:0003824);; molecular function: binding (GO:0005488);; cellular component: cell (GO:0005623);; cellular component: organelle (GO:0043226);; cellular component: cell part (GO:0044464);; cellular component: membrane (GO:0016020);; cellular component: organelle part (GO:0044422);; cellular component: membr…
ENSMUSG00000002831	Plin4	0.00151704	1.38676	up	--	--	Cellular Component: lipid particle (GO:0005811);; Cellular Component: plasma membrane (GO:0005886);;	--	--	--	--	Perilipin-4 GN=Plin4 OS=Mus musculus (Mouse) PE=1 SV=2	R	General function prediction only	perilipin-4 [Mus musculus]	cellular component: cell (GO:0005623);; cellular component: organelle (GO:0043226);; cellular component: cell part (GO:0044464);; cellular component: membrane (GO:0016020)
ENSMUSG00000042675	Ypel3	0.0149025	1.31315	up	--	--	Molecular Function: protein binding (GO:0005515);; Cellular Component: nucleolus (GO:0005730);; Biological Process: apoptotic process (GO:0006915);; Biological Process: regulation of myelination (GO:0031641);; Biological Process: negative regulation of protein kinase B signaling (GO:0051898);;	--	--	[R]	General function prediction only	Protein yippee-like 3 GN=Ypel3 OS=Mus musculus (Mouse) PE=1 SV=1	R	General function prediction only	PREDICTED: protein yippee-like 3 isoform X2 [Heterocephalus glaber]	molecular function: binding (GO:0005488);; cellular component: cell (GO:0005623);; cellular component: organelle (GO:0043226);; cellular component: organelle part (GO:0044422);; cellular component: cell part (GO:0044464);; biological process: cellular process (GO:0009987);; biological process: single-organism process (GO:0044699);; biological process: biological regulation (GO:0065007)
ENSMUSG00000028972	Car6	0.000574296	-1.9857	down	[P]	Inorganic ion transport and metabolism	Molecular Function: carbonate dehydratase activity (GO:0004089);; Cellular Component: extracellular space (GO:0005615);; Cellular Component: cytoplasm (GO:0005737);; Biological Process: one-carbon metabolic process (GO:0006730);; Molecular Function: zinc ion binding (GO:0008270);;	K01672|0|mmu:12353|Car6, Ca6, DOC1; carbonic anhydrase 6 (EC:4.2.1.1); K01672 carbonic anhydrase [EC:4.2.1.1] (A)	Nitrogen metabolism (ko00910)	[R]	General function prediction only	Carbonic anhydrase 6 (Precursor) GN=Ca6 OS=Mus musculus (Mouse) PE=1 SV=3	R	General function prediction only	carbonic anhydrase 6 precursor [Mus musculus]	biological process: metabolic process (GO:0008152);; molecular function: catalytic activity (GO:0003824);; cellular component: extracellular region (GO:0005576);; cellular component: extracellular region part (GO:0044421);; cellular component: cell (GO:0005623);; cellular component: cell part (GO:0044464);; biological process: cellular process (GO:0009987);; biological process: single-organism pr…
ENSMUSG00000034488	Edil3	0.000215669	1.01418	up	--	--	Molecular Function: phosphatidylserine binding (GO:0001786);; Molecular Function: integrin binding (GO:0005178);; Molecular Function: calcium ion binding (GO:0005509);; Cellular Component: extracellular space (GO:0005615);; Biological Process: phagocytosis, recognition (GO:0006910);; Biological Process: phagocytosis, engulfment (GO:0006911);; Biological Process: multicellular organismal developme…	--	--	--	--	EGF-like repeat and discoidin I-like domain-containing protein 3 (Precursor) GN=Edil3 OS=Mus musculus (Mouse) PE=1 SV=2	T	Signal transduction mechanisms	EGF-like repeat and discoidin I-like domain-containing protein 3 isoform a precursor [Mus musculus]	molecular function: binding (GO:0005488);; cellular component: extracellular region (GO:0005576);; cellular component: extracellular region part (GO:0044421);; biological process: cellular process (GO:0009987);; biological process: single-organism process (GO:0044699);; biological process: cellular component organization or biogenesis (GO:0071840);; biological process: multicellular organismal pr…
ENSMUSG00000038156	Spon1	0.0219865	-1.01106	down	--	--	Molecular Function: binding (GO:0005488);; Cellular Component: proteinaceous extracellular matrix (GO:0005578);; Cellular Component: extracellular space (GO:0005615);; Biological Process: cell adhesion (GO:0007155);;	--	--	[W]	Extracellular structures	Spondin-1 (Precursor) GN=Spon1 OS=Mus musculus (Mouse) PE=2 SV=1	W	Extracellular structures	spondin-1 precursor [Mus musculus]	molecular function: binding (GO:0005488);; cellular component: extracellular region (GO:0005576);; cellular component: extracellular matrix (GO:0031012);; cellular component: extracellular region part (GO:0044421);; biological process: biological adhesion (GO:0022610)
ENSMUSG00000027199	Gatm	0.0245887	-1.0414	down	--	--	Cellular Component: mitochondrial inner membrane (GO:0005743);; Cellular Component: mitochondrial intermembrane space (GO:0005758);; Biological Process: creatine biosynthetic process (GO:0006601);; Biological Process: response to oxidative stress (GO:0006979);; Biological Process: response to nutrient (GO:0007584);; Biological Process: embryo development (GO:0009790);; Molecular Function: glycine…	K00613|0|mmu:67092|Gatm, 1810003P21Rik, AI314789, AT; glycine amidinotransferase (L-arginine:glycine amidinotransferase) (EC:2.1.4.1); K00613 glycine amidinotransferase [EC:2.1.4.1] (A)	Glycine, serine and threonine metabolism (ko00260);; Arginine and proline metabolism (ko00330)	--	--	Glycine amidinotransferase, mitochondrial (Precursor) GN=Gatm OS=Mus musculus (Mouse) PE=1 SV=1	E	Amino acid transport and metabolism	glycine amidinotransferase, mitochondrial precursor [Mus musculus]	cellular component: cell (GO:0005623);; cellular component: membrane (GO:0016020);; cellular component: organelle (GO:0043226);; cellular component: organelle part (GO:0044422);; cellular component: cell part (GO:0044464);; cellular component: membrane-enclosed lumen (GO:0031974);; biological process: metabolic process (GO:0008152);; biological process: cellular process (GO:0009987);; biological …
ENSMUSG00000031613	Hpgd	1.43626e-06	3.79286	up	[IQR]	Lipid transport and metabolism;; Secondary metabolites biosynthesis, transport and catabolism;; General function prediction only	Molecular Function: prostaglandin E receptor activity (GO:0004957);; Cellular Component: nucleolus (GO:0005730);; Cellular Component: cytoplasm (GO:0005737);; Biological Process: prostaglandin metabolic process (GO:0006693);; Biological Process: transforming growth factor beta receptor signaling pathway (GO:0007179);; Biological Process: female pregnancy (GO:0007565);; Biological Process: parturi…	K00069|0|mmu:15446|Hpgd, 15-PGDH, AV026552; hydroxyprostaglandin dehydrogenase 15 (NAD) (EC:1.1.1.141); K00069 15-hydroxyprostaglandin dehydrogenase (NAD) [EC:1.1.1.141] (A)	Transcriptional misregulation in cancer (ko05202)	[IR]	Lipid transport and metabolism;; General function prediction only	15-hydroxyprostaglandin dehydrogenase [NAD(+)] GN=Hpgd OS=Mus musculus (Mouse) PE=2 SV=1	Q	Secondary metabolites biosynthesis, transport and catabolism	15-hydroxyprostaglandin dehydrogenase [NAD(+)] [Mus musculus]	biological process: cellular process (GO:0009987);; biological process: signaling (GO:0023052);; biological process: single-organism process (GO:0044699);; biological process: response to stimulus (GO:0050896);; biological process: biological regulation (GO:0065007);; molecular function: receptor activity (GO:0004872);; molecular function: molecular transducer activity (GO:0060089);; cellular com…
ENSMUSG00000029661	Col1a2	6.1203e-11	-1.68787	down	--	--	Biological Process: skeletal system development (GO:0001501);; Biological Process: blood vessel development (GO:0001568);; Molecular Function: extracellular matrix structural constituent (GO:0005201);; Cellular Component: collagen type I trimer (GO:0005584);; Cellular Component: extracellular space (GO:0005615);; Biological Process: transforming growth factor beta receptor signaling pathway (GO:0…	K06236|0|mmu:12843|Col1a2, AA960264, AI325291, Col1a-2, Cola-2, Cola2, oim; collagen, type I, alpha 2; K06236 collagen, type I/II/III/V/XI/XXIV/XXVII, alpha (A)	PI3K-Akt signaling pathway (ko04151);; Focal adhesion (ko04510);; ECM-receptor interaction (ko04512);; Platelet activation (ko04611);; Protein digestion and absorption (ko04974);; Amoebiasis (ko05146);; Proteoglycans in cancer (ko05205)	[W]	Extracellular structures	Collagen alpha-2(I) chain (Precursor) GN=Col1a2 OS=Mus musculus (Mouse) PE=2 SV=2	W	Extracellular structures	collagen alpha-2(I) chain precursor [Mus musculus]	biological process: multicellular organismal process (GO:0032501);; biological process: developmental process (GO:0032502);; biological process: single-organism process (GO:0044699);; molecular function: structural molecule activity (GO:0005198);; cellular component: extracellular region (GO:0005576);; cellular component: collagen trimer (GO:0005581);; cellular component: extracellular matrix (GO…
ENSMUSG00000055912	Tmem150a	0.000215669	2.53698	up	--	--	Cellular Component: plasma membrane (GO:0005886);; Biological Process: catabolic process (GO:0009056);; Cellular Component: integral component of membrane (GO:0016021);;	--	--	[S]	Function unknown	Transmembrane protein 150A (Precursor) GN=Tmem150a OS=Mus musculus (Mouse) PE=2 SV=1	S	Function unknown	transmembrane protein 150A precursor [Mus musculus]	cellular component: cell (GO:0005623);; cellular component: membrane (GO:0016020);; cellular component: cell part (GO:0044464);; biological process: metabolic process (GO:0008152);; cellular component: membrane part (GO:0044425)
ENSMUSG00000039699	Batf2	0.00593072	-1.61477	down	--	--	Molecular Function: sequence-specific DNA binding transcription factor activity (GO:0003700);; Cellular Component: nucleus (GO:0005634);; Biological Process: regulation of transcription, DNA-templated (GO:0006355);; Biological Process: response to virus (GO:0009615);; Biological Process: defense response to protozoan (GO:0042832);; Biological Process: myeloid dendritic cell differentiation (GO:00…	K09034|1.32322e-153|mmu:74481|Batf2, 4933430F08Rik; basic leucine zipper transcription factor, ATF-like 2; K09034 ATF-like basic leucine zipper transcriptional factor (A)	--	--	--	Basic leucine zipper transcriptional factor ATF-like 2 GN=Batf2 OS=Mus musculus (Mouse) PE=2 SV=1	K	Transcription	basic leucine zipper transcriptional factor ATF-like 2 [Mus musculus]	biological process: biological regulation (GO:0065007);; molecular function: nucleic acid binding transcription factor activity (GO:0001071);; cellular component: cell (GO:0005623);; cellular component: organelle (GO:0043226);; cellular component: cell part (GO:0044464);; biological process: response to stimulus (GO:0050896);; biological process: multi-organism process (GO:0051704);; biological p…
ENSMUSG00000027460	Angpt4	0.00671997	1.59575	up	[D]	Cell cycle control, cell division, chromosome partitioning	Biological Process: ovarian follicle development (GO:0001541);; Biological Process: patterning of blood vessels (GO:0001569);; Biological Process: in utero embryonic development (GO:0001701);; Biological Process: regulation of endothelial cell proliferation (GO:0001936);; Biological Process: sprouting angiogenesis (GO:0002040);; Biological Process: positive regulation of receptor internalization …	K05467|0|mmu:11602|Angpt4, Agpt4, Ang3; angiopoietin 4; K05467 angiopoietin 4 (A)	Ras signaling pathway (ko04014);; Rap1 signaling pathway (ko04015);; HIF-1 signaling pathway (ko04066);; PI3K-Akt signaling pathway (ko04151)	[R]	General function prediction only	Angiopoietin-4 (Precursor) GN=Angpt4 OS=Mus musculus (Mouse) PE=1 SV=1	R	General function prediction only	angiopoietin-4 precursor [Mus musculus]	biological process: reproduction (GO:0000003);; biological process: reproductive process (GO:0022414);; biological process: multicellular organismal process (GO:0032501);; biological process: developmental process (GO:0032502);; biological process: single-organism process (GO:0044699);; biological process: rhythmic process (GO:0048511);; biological process: biological regulation (GO:0065007);; mo…
ENSMUSG00000027412	Lpin3	0.00529377	1.29324	up	[R]	General function prediction only	Cellular Component: nucleus (GO:0005634);; Biological Process: fatty acid metabolic process (GO:0006631);; Molecular Function: phosphatidate phosphatase activity (GO:0008195);; Biological Process: dephosphorylation (GO:0016311);;	K15728|0|mmu:64899|Lpin3, 9130206L11Rik, AA438110, AV236139, mKIAA4023; lipin 3 (EC:3.1.3.4); K15728 phosphatidate phosphatase LPIN [EC:3.1.3.4] (A)	Glycerolipid metabolism (ko00561);; Glycerophospholipid metabolism (ko00564)	[NI]	Cell motility;; Lipid transport and metabolism	Phosphatidate phosphatase LPIN3 GN=Lpin3 OS=Mus musculus (Mouse) PE=1 SV=1	I	Lipid transport and metabolism	unnamed protein product [Mus musculus]	cellular component: cell (GO:0005623);; cellular component: organelle (GO:0043226);; cellular component: cell part (GO:0044464);; biological process: metabolic process (GO:0008152);; biological process: cellular process (GO:0009987);; biological process: single-organism process (GO:0044699);; molecular function: catalytic activity (GO:0003824)
ENSMUSG00000000386	Mx1	0.0389375	-1.77395	down	--	--	Molecular Function: GTPase activity (GO:0003924);; Molecular Function: protein binding (GO:0005515);; Molecular Function: GTP binding (GO:0005525);; Cellular Component: nuclear pore (GO:0005643);; Cellular Component: cytosol (GO:0005829);; Biological Process: GTP catabolic process (GO:0006184);; Biological Process: response to type I interferon (GO:0034340);; Biological Process: negative regulati…	--	--	[UR]	Intracellular trafficking, secretion, and vesicular transport;; General function prediction only	Interferon-induced GTP-binding protein Mx1 GN=Mx1 OS=Mus musculus (Mouse) PE=1 SV=1	R	General function prediction only	interferon-induced GTP-binding protein Mx1 [Mus musculus]	biological process: metabolic process (GO:0008152);; molecular function: catalytic activity (GO:0003824);; molecular function: binding (GO:0005488);; cellular component: cell (GO:0005623);; cellular component: membrane (GO:0016020);; cellular component: macromolecular complex (GO:0032991);; cellular component: organelle (GO:0043226);; cellular component: organelle part (GO:0044422);; cellular com…
ENSMUSG00000052563	D930048N14Rik	0.0302689	2.2292	up	--	--	--	--	--	--	--	--	--	--	RIKEN cDNA D930048N14 [Mus musculus]	--
ENSMUSG00000030607	Acan	0.029041	1.49982	up	--	--	Biological Process: cartilage condensation (GO:0001502);; Biological Process: ossification (GO:0001503);; Biological Process: chondrocyte development (GO:0002063);; Molecular Function: extracellular matrix structural constituent (GO:0005201);; Molecular Function: calcium ion binding (GO:0005509);; Molecular Function: protein binding (GO:0005515);; Molecular Function: hyaluronic acid binding (GO:0…	K06792|0|mmu:11595|Acan, Agc, Agc1, Cspg1, b2b183Clo, cmd; aggrecan; K06792 aggrecan 1 (A)	--	--	--	Aggrecan core protein (Precursor) GN=Acan OS=Mus musculus (Mouse) PE=1 SV=2	T	Signal transduction mechanisms	aggrecan core protein precursor [Mus musculus]	biological process: cell aggregation (GO:0098743);; biological process: multicellular organismal process (GO:0032501);; biological process: single-organism process (GO:0044699);; biological process: cellular process (GO:0009987);; biological process: developmental process (GO:0032502);; molecular function: structural molecule activity (GO:0005198);; molecular function: binding (GO:0005488);; cell…
ENSMUSG00000094410	Zbed6	1.82687e-23	2.49708	up	--	--	Biological Process: negative regulation of transcription from RNA polymerase II promoter (GO:0000122);; Molecular Function: DNA binding (GO:0003677);; Cellular Component: nucleolus (GO:0005730);; Molecular Function: metal ion binding (GO:0046872);; Molecular Function: protein dimerization activity (GO:0046983);;	--	--	[L]	Replication, recombination and repair	Zinc finger BED domain-containing protein 6 {ECO:0000303|PubMed:20016685} OS=Mus musculus (Mouse) PE=1 SV=1	L	Replication, recombination and repair	zinc finger BED domain-containing protein 6 [Mus musculus]	biological process: biological regulation (GO:0065007);; molecular function: binding (GO:0005488);; cellular component: cell (GO:0005623);; cellular component: organelle (GO:0043226);; cellular component: organelle part (GO:0044422);; cellular component: cell part (GO:0044464)
ENSMUSG00000052270	Fpr2	0.00592532	-2.03908	down	--	--	Molecular Function: N-formyl peptide receptor activity (GO:0004982);; Cellular Component: plasma membrane (GO:0005886);; Biological Process: chemotaxis (GO:0006935);; Biological Process: inflammatory response (GO:0006954);; Biological Process: G-protein coupled receptor signaling pathway (GO:0007186);; Cellular Component: integral component of membrane (GO:0016021);; Molecular Function: RAGE rece…	K04173|0|mmu:14289|Fpr2, E330010I07Rik, Fpr-rs2; formyl peptide receptor 2; K04173 formyl peptide receptor-like (A)	Neuroactive ligand-receptor interaction (ko04080);; Staphylococcus aureus infection (ko05150)	--	--	Formyl peptide receptor 2 GN=Fpr2 OS=Mus musculus (Mouse) PE=1 SV=1	T	Signal transduction mechanisms	formyl peptide receptor 2 [Mus musculus]	biological process: cellular process (GO:0009987);; biological process: signaling (GO:0023052);; biological process: single-organism process (GO:0044699);; biological process: response to stimulus (GO:0050896);; biological process: biological regulation (GO:0065007);; molecular function: receptor activity (GO:0004872);; molecular function: molecular transducer activity (GO:0060089);; cellular com…
ENSMUSG00000023132	Gzma	0.0267063	-2.04046	down	--	--	Molecular Function: serine-type endopeptidase activity (GO:0004252);; Cellular Component: extracellular region (GO:0005576);; Biological Process: cleavage of lamin involved in execution phase of apoptosis (GO:0006922);; Biological Process: cytolysis (GO:0019835);; Biological Process: negative regulation of endodeoxyribonuclease activity (GO:0032078);; Molecular Function: protein homodimerization …	K01352|0|mmu:14938|Gzma, AW494114, Ctla-3, Ctla3, Hf, SE1, TSP-1, TSP1; granzyme A (EC:3.4.21.78); K01352 granzyme A [EC:3.4.21.78] (A)	Neuroactive ligand-receptor interaction (ko04080)	[E]	Amino acid transport and metabolism	Granzyme A (Precursor) GN=Gzma OS=Mus musculus (Mouse) PE=1 SV=2	E	Amino acid transport and metabolism	granzyme A precursor [Mus musculus]	biological process: metabolic process (GO:0008152);; molecular function: catalytic activity (GO:0003824);; cellular component: extracellular region (GO:0005576);; biological process: cellular process (GO:0009987);; biological process: biological regulation (GO:0065007);; molecular function: binding (GO:0005488)
ENSMUSG00000026669	Mcm10	0.00781147	-1.15822	down	--	--	Molecular Function: DNA binding (GO:0003677);; Cellular Component: nucleolus (GO:0005730);; Cellular Component: cytoplasm (GO:0005737);; Biological Process: DNA replication (GO:0006260);; Biological Process: cell proliferation (GO:0008283);; Molecular Function: metal ion binding (GO:0046872);;	K10736|0|mmu:70024|Mcm10, 2410041F14Rik, AU018508, C330019M07Rik, C79164; minichromosome maintenance deficient 10 (S. cerevisiae); K10736 minichromosome maintenance protein 10 (A)	--	[D]	Cell cycle control, cell division, chromosome partitioning	Protein MCM10 homolog GN=Mcm10 OS=Mus musculus (Mouse) PE=2 SV=1	D	Cell cycle control, cell division, chromosome partitioning	minichromosome maintenance deficient 10 (S. cerevisiae), isoform CRA_b [Mus musculus]	molecular function: binding (GO:0005488);; cellular component: cell (GO:0005623);; cellular component: organelle (GO:0043226);; cellular component: organelle part (GO:0044422);; cellular component: cell part (GO:0044464);; biological process: metabolic process (GO:0008152);; biological process: cellular process (GO:0009987);; biological process: single-organism process (GO:0044699)
ENSMUSG00000035373	Ccl7	0.00324369	-2.86506	down	--	--	Biological Process: MAPK cascade (GO:0000165);; Biological Process: angiogenesis (GO:0001525);; Biological Process: monocyte chemotaxis (GO:0002548);; Cellular Component: extracellular space (GO:0005615);; Biological Process: inflammatory response (GO:0006954);; Biological Process: cytoskeleton organization (GO:0007010);; Molecular Function: chemokine activity (GO:0008009);; Molecular Function: h…	K05509|9.7848e-55|mmu:20306|Ccl7, MCP-3, Scya7, fic, marc, mcp3; chemokine (C-C motif) ligand 7; K05509 C-C motif chemokine 7 (A)	Cytokine-cytokine receptor interaction (ko04060);; Chemokine signaling pathway (ko04062)	--	--	C-C motif chemokine 7 (Precursor) GN=Ccl7 OS=Mus musculus (Mouse) PE=2 SV=1	W	Extracellular structures	C-C motif chemokine 7 precursor [Mus musculus]	biological process: metabolic process (GO:0008152);; biological process: cellular process (GO:0009987);; biological process: signaling (GO:0023052);; biological process: single-organism process (GO:0044699);; biological process: response to stimulus (GO:0050896);; biological process: biological regulation (GO:0065007);; biological process: developmental process (GO:0032502);; biological process: …
ENSMUSG00000027219	Slc28a2	0.00347565	-1.61312	down	[F]	Nucleotide transport and metabolism	Molecular Function: nucleoside binding (GO:0001882);; Biological Process: retina homeostasis (GO:0001895);; Molecular Function: nucleoside:sodium symporter activity (GO:0005415);; Cellular Component: integral component of plasma membrane (GO:0005887);; Molecular Function: purine nucleoside transmembrane transporter activity (GO:0015211);; Biological Process: purine nucleoside transmembrane transp…	K11536|0|mmu:269346|Slc28a2, 2010208B10Rik, B430217P18, BB152493, Cnt2; solute carrier family 28 (sodium-coupled nucleoside transporter), member 2; K11536 pyrimidine nucleoside transport protein (A)	--	[FP]	Nucleotide transport and metabolism;; Inorganic ion transport and metabolism	Sodium/nucleoside cotransporter 2 GN=Slc28a2 OS=Mus musculus (Mouse) PE=2 SV=2	P	Inorganic ion transport and metabolism	sodium/nucleoside cotransporter 2 [Mus musculus]	molecular function: binding (GO:0005488);; biological process: multicellular organismal process (GO:0032501);; biological process: single-organism process (GO:0044699);; biological process: biological regulation (GO:0065007);; biological process: cellular process (GO:0009987);; biological process: localization (GO:0051179);; molecular function: transporter activity (GO:0005215);; cellular compone…
